# Supplementary material for: 5-(4-Hy­droxy­benzyl­idene)-2,2-dimethyl-1,3-dioxane-4,6-dione
Source: Acta Crystallogr Sect E Struct Rep Online. 2010 Aug 18;66(Pt 9):o2319. doi: 10.1107/S1600536810032149 (PMC3007919; doi:10.1107/S1600536810032149)
Supplement: Supplementary file 1 [file e-66-o2319-sup1.cif]

##############################################################################
###                                                                        ###
###        Electronic paper (Acta Crystallographica Section E)             ###
###                                                                        ###
##############################################################################
#                                                                            #
# This CIF contains the data in a paper accepted for publication in Acta     #
# Crystallographica Section E. It conforms to the requirements of Notes      #
# for Authors for Section E, and has been peer reviewed under the auspices   #
# of the IUCr Commission on Journals.                                        #
#                                                                            #
# Full details of the Crystallographic Information File format               #
# are given in the paper "The Crystallographic Information File (CIF):       #
# a New Standard Archive File for Crystallography" by S. R. Hall, F. H.      #
# Allen and I. D. Brown [Acta Cryst. (1991), A47, 655-685].                  #
#                                                                            #
# The current version of the core CIF dictionary is obtainable from          #
# ftp://ftp.iucr.org/pub/cif_core.dic. The current version number is 2.4.    #
#                                                                            #
# Software is freely available for graphical display of the structure(s) in  #
# this CIF.  For information consult the CIF home page http://www.iucr.org/  #
# cif/home.html                                                              #
#                                                                            #
# This file may be used for bona fide research purposes within the           #
# scientific community so long as proper attribution is given to the journal # 
# article from which it was obtained.                                        #
#                                                                            #
##############################################################################
                                             
data_global
_audit_creation_method     SHELXL-97
_journal_data_validation_number     ?
_journal_date_recd_electronic     2010-08-08
_journal_date_accepted     2010-08-10
_journal_name_full     'Acta Crystallographica, Section E'
_journal_year     2010
_journal_volume     66
_journal_issue      9
_journal_page_first     o2319
_journal_page_last     o2319
_journal_paper_category     QO
_journal_coeditor_code     HB5605
_publ_contact_author_name     ' wu-lan zeng'
_publ_contact_author_address
;MicroScale Science Institute
Weifang University
Weifang 261061
People's Republic of China
;
_publ_contact_author_email     wulanzeng@163.com
_publ_contact_author_fax     '86536 887 7561'
_publ_contact_author_phone     '86536 887 7561'
_publ_section_title
;
5-(4-Hydroxybenzylidene)-2,2-dimethyl-1,3-dioxane-4,6-dione
;
loop_
    _publ_author_name
    _publ_author_footnote
    _publ_author_address
    'Zeng, Wu-Lan' .
;
MicroScale Science Institute, Department of Chemistry and Chemical Engineering
Weifang University
Weifang 261061
People's Republic of China
;
data_I
_chemical_name_systematic
;
5-(4-Hydroxybenzylidene)-2,2-dimethyl-1,3-dioxane-4,6-dione
;
_chemical_name_common     ?
_chemical_formula_moiety     'C13 H12 O5'
_chemical_formula_sum     'C13 H12 O5'
_chemical_formula_iupac     'C13 H12 O5'
_chemical_formula_weight     248.23
_chemical_melting_point     ?
_symmetry_cell_setting     monoclinic
_symmetry_space_group_name_H-M     'P 21/c'
_symmetry_space_group_name_Hall     '-P 2ybc'
loop_
    _symmetry_equiv_pos_as_xyz
    'x, y, z'
    '-x, y+1/2, -z+1/2'
    '-x, -y, -z'
    'x, -y-1/2, z-1/2'
_cell_length_a     13.900(3)
_cell_length_b     10.249(2)
_cell_length_c     8.1357(16)
_cell_angle_alpha     90.00
_cell_angle_beta     94.47(3)
_cell_angle_gamma     90.00
_cell_volume     1155.5(4)
_cell_formula_units_Z     4
_cell_measurement_reflns_used     2644
_cell_measurement_theta_min     3.20
_cell_measurement_theta_max     27.48
_cell_measurement_temperature     293(2)
_exptl_crystal_description     block
_exptl_crystal_colour     yellow
_exptl_crystal_size_max     0.20
_exptl_crystal_size_mid     0.16
_exptl_crystal_size_min     0.11
_exptl_crystal_density_diffrn     1.427
_exptl_crystal_density_meas     ?
_exptl_crystal_density_method     'not measured'
_exptl_crystal_F_000     520
_exptl_absorpt_coefficient_mu     0.111
_exptl_absorpt_correction_type     none
_exptl_absorpt_process_details     ?
_exptl_absorpt_correction_T_min     ?
_exptl_absorpt_correction_T_max     ?
_exptl_special_details
;
;
_diffrn_ambient_temperature     293(2)
_diffrn_radiation_type     MoK\a
_diffrn_radiation_wavelength     0.71073
_diffrn_radiation_source     'fine-focus sealed tube'
_diffrn_radiation_monochromator     graphite
_diffrn_measurement_device_type     'Bruker SMART CCD'
_diffrn_measurement_method     'phi and omega scans'
_diffrn_detector_area_resol_mean     ?
_diffrn_reflns_number     10923
_diffrn_reflns_av_R_equivalents     0.0351
_diffrn_reflns_av_sigmaI/netI     0.0261
_diffrn_reflns_theta_min     3.20
_diffrn_reflns_theta_max     27.48
_diffrn_reflns_theta_full     27.48
_diffrn_measured_fraction_theta_max     0.998
_diffrn_measured_fraction_theta_full     0.998
_diffrn_reflns_limit_h_min     -17
_diffrn_reflns_limit_h_max     18
_diffrn_reflns_limit_k_min     -13
_diffrn_reflns_limit_k_max     13
_diffrn_reflns_limit_l_min     -10
_diffrn_reflns_limit_l_max     10
_diffrn_reflns_reduction_process     ?
_diffrn_standards_number     ?
_diffrn_standards_interval_count     ?
_diffrn_standards_interval_time     ?
_diffrn_standards_decay_%     ?
_refine_special_details
;
Refinement of <i>F</i>^2^ against ALL reflections. The weighted <i>R</i>-factor
<i>wR</i> and goodness of fit <i>S</i> are based on <i>F</i>^2^, conventional
<i>R</i>-factors <i>R</i> are based on <i>F</i>, with <i>F</i> set to zero for
negative <i>F</i>^2^. The threshold expression of <i>F</i>^2^ >
\s(<i>F</i>^2^) is used only for calculating <i>R</i>-factors(gt) <i>etc</i>.
and is not relevant to the choice of reflections for refinement.
<i>R</i>-factors based on <i>F</i>^2^ are statistically about twice as large
as those based on <i>F</i>, and <i>R</i>- factors based on ALL data will be
even larger.
;
_reflns_number_total     2644
_reflns_number_gt     2402
_reflns_threshold_expression     I>2\s(I)
_refine_ls_structure_factor_coef     Fsqd
_refine_ls_matrix_type     full
_refine_ls_R_factor_all     0.0467
_refine_ls_R_factor_gt     0.0439
_refine_ls_wR_factor_gt     0.1130
_refine_ls_wR_factor_ref     0.1163
_refine_ls_goodness_of_fit_ref     1.054
_refine_ls_restrained_S_all     1.054
_refine_ls_number_reflns     2644
_refine_ls_number_parameters     163
_refine_ls_number_restraints     0
_refine_ls_hydrogen_treatment     constr
_refine_ls_weighting_scheme     calc
_refine_ls_weighting_details
         'calc w=1/[\s^2^(Fo^2^)+(0.0685P)^2^+0.2332P] where P=(Fo^2^+2Fc^2^)/3'
_atom_sites_solution_hydrogens     geom
_atom_sites_solution_primary     direct
_atom_sites_solution_secondary     difmap
_refine_ls_shift/su_max     0.000
_refine_ls_shift/su_mean     0.000
_refine_diff_density_max     0.247
_refine_diff_density_min     -0.282
_refine_ls_extinction_method     none
_refine_ls_extinction_coef     ?
loop_
    _atom_type_symbol
    _atom_type_description
    _atom_type_scat_dispersion_real
    _atom_type_scat_dispersion_imag
    _atom_type_scat_source
    'C' 'C' 0.0033 0.0016
                         'International Tables Vol C Tables 4.2.6.8 and 6.1.1.4'
    'H' 'H' 0.0000 0.0000
                         'International Tables Vol C Tables 4.2.6.8 and 6.1.1.4'
    'O' 'O' 0.0106 0.0060
                         'International Tables Vol C Tables 4.2.6.8 and 6.1.1.4'
_computing_data_collection     'SMART (Bruker, 1997)'
_computing_cell_refinement     'SAINT (Bruker, 1997)'
_computing_data_reduction     'SAINT (Bruker, 1997)'
_computing_structure_solution     'SHELXS97 (Sheldrick, 2008)'
_computing_structure_refinement     'SHELXL97 (Sheldrick, 2008)'
_computing_molecular_graphics     'SHELXTL (Sheldrick, 2008)'
_computing_publication_material     'SHELXTL (Sheldrick, 2008)'
loop_
    _atom_site_type_symbol
    _atom_site_label
    _atom_site_fract_x
    _atom_site_fract_y
    _atom_site_fract_z
    _atom_site_U_iso_or_equiv
    _atom_site_adp_type
    _atom_site_calc_flag
    _atom_site_refinement_flags
    _atom_site_occupancy
    _atom_site_disorder_assembly
    _atom_site_disorder_group
    O O4 0.41524(6) 0.57554(9) 0.12495(11) 0.0401(2) Uani d . 1 . .
    O O3 0.35540(6) 0.47383(10) 0.35423(10) 0.0409(2) Uani d . 1 . .
    O O2 0.21646(6) 0.52747(11) 0.44151(11) 0.0468(3) Uani d . 1 . .
    O O5 -0.22815(6) 0.59477(10) 0.25091(12) 0.0468(3) Uani d . 1 . .
    H H5A -0.2323 0.5600 0.3408 0.070 Uiso calc R 1 . .
    C C7 0.15802(8) 0.63304(11) 0.10210(14) 0.0317(2) Uani d . 1 . .
    H H7A 0.1617 0.6830 0.0074 0.038 Uiso calc R 1 . .
    C C11 -0.13455(8) 0.59747(11) 0.21578(14) 0.0316(2) Uani d . 1 . .
    C C8 0.05963(8) 0.61437(10) 0.14540(13) 0.0288(2) Uani d . 1 . .
    C C13 0.02894(8) 0.52087(11) 0.25578(14) 0.0313(2) Uani d . 1 . .
    H H13A 0.0739 0.4638 0.3070 0.038 Uiso calc R 1 . .
    C C12 -0.06604(8) 0.51181(11) 0.28980(14) 0.0320(3) Uani d . 1 . .
    H H12A -0.0848 0.4483 0.3625 0.038 Uiso calc R 1 . .
    O O1 0.32758(7) 0.71114(11) -0.03290(14) 0.0580(3) Uani d . 1 . .
    C C5 0.26819(8) 0.52924(12) 0.32898(14) 0.0337(3) Uani d . 1 . .
    C C6 0.24587(8) 0.59391(11) 0.16895(14) 0.0318(2) Uani d . 1 . .
    C C9 -0.01161(8) 0.69363(11) 0.06446(14) 0.0337(3) Uani d . 1 . .
    H H9A 0.0060 0.7520 -0.0155 0.040 Uiso calc R 1 . .
    C C10 -0.10703(8) 0.68732(11) 0.10023(15) 0.0355(3) Uani d . 1 . .
    H H10A -0.1525 0.7428 0.0474 0.043 Uiso calc R 1 . .
    C C4 0.32958(9) 0.63232(12) 0.07624(15) 0.0373(3) Uani d . 1 . .
    C C3 0.41508(8) 0.45675(13) 0.21746(14) 0.0366(3) Uani d . 1 . .
    C C2 0.51631(10) 0.43795(19) 0.29247(18) 0.0544(4) Uani d . 1 . .
    H H2A 0.5351 0.5122 0.3594 0.082 Uiso calc R 1 . .
    H H2B 0.5593 0.4289 0.2064 0.082 Uiso calc R 1 . .
    H H2C 0.5192 0.3608 0.3595 0.082 Uiso calc R 1 . .
    C C1 0.37811(12) 0.34509(14) 0.11015(19) 0.0525(4) Uani d . 1 . .
    H H1A 0.3133 0.3633 0.0669 0.079 Uiso calc R 1 . .
    H H1B 0.3789 0.2665 0.1744 0.079 Uiso calc R 1 . .
    H H1C 0.4186 0.3343 0.0207 0.079 Uiso calc R 1 . .
loop_
    _atom_site_aniso_label
    _atom_site_aniso_U_11
    _atom_site_aniso_U_22
    _atom_site_aniso_U_33
    _atom_site_aniso_U_12
    _atom_site_aniso_U_13
    _atom_site_aniso_U_23
    O4 0.0294(4) 0.0477(5) 0.0443(5) -0.0016(3) 0.0091(3) 0.0076(4)
    O3 0.0317(4) 0.0625(6) 0.0287(4) 0.0045(4) 0.0036(3) 0.0062(4)
    O2 0.0318(4) 0.0783(7) 0.0309(4) -0.0035(4) 0.0067(3) 0.0073(4)
    O5 0.0273(4) 0.0666(6) 0.0468(5) 0.0088(4) 0.0051(4) 0.0100(5)
    C7 0.0339(6) 0.0314(5) 0.0302(5) -0.0014(4) 0.0052(4) 0.0013(4)
    C11 0.0270(5) 0.0372(6) 0.0303(5) 0.0024(4) 0.0003(4) -0.0045(4)
    C8 0.0290(5) 0.0293(5) 0.0281(5) -0.0001(4) 0.0015(4) -0.0026(4)
    C13 0.0286(5) 0.0316(5) 0.0334(5) 0.0038(4) 0.0007(4) 0.0037(4)
    C12 0.0310(5) 0.0352(5) 0.0299(5) 0.0005(4) 0.0026(4) 0.0039(4)
    O1 0.0496(6) 0.0612(6) 0.0660(7) 0.0073(5) 0.0224(5) 0.0309(5)
    C5 0.0273(5) 0.0443(6) 0.0294(5) -0.0052(4) 0.0025(4) 0.0005(4)
    C6 0.0298(5) 0.0360(5) 0.0301(5) -0.0023(4) 0.0063(4) 0.0010(4)
    C9 0.0365(6) 0.0311(5) 0.0327(5) -0.0015(4) -0.0015(4) 0.0038(4)
    C10 0.0334(6) 0.0347(6) 0.0373(6) 0.0052(4) -0.0047(4) 0.0032(5)
    C4 0.0332(6) 0.0393(6) 0.0406(6) -0.0009(4) 0.0100(5) 0.0050(5)
    C3 0.0326(6) 0.0481(7) 0.0297(5) 0.0031(5) 0.0051(4) 0.0032(5)
    C2 0.0337(6) 0.0894(11) 0.0402(7) 0.0138(7) 0.0031(5) 0.0039(7)
    C1 0.0594(9) 0.0470(8) 0.0511(8) -0.0002(6) 0.0036(7) -0.0049(6)
_geom_special_details
;
All e.s.d.'s (except the e.s.d. in the dihedral angle between two l.s. planes)
are estimated using the full covariance matrix. The cell e.s.d.'s are taken
into account individually in the estimation of e.s.d.'s in distances, angles
and torsion angles; correlations between e.s.d.'s in cell parameters are only
used when they are defined by crystal symmetry. An approximate (isotropic)
treatment of cell e.s.d.'s is used for estimating e.s.d.'s involving l.s.
planes.
;
loop_
    _geom_bond_atom_site_label_1
    _geom_bond_atom_site_label_2
    _geom_bond_site_symmetry_2
    _geom_bond_distance
    _geom_bond_publ_flag
    O4 C4 . 1.3564(15) ?
    O4 C3 . 1.4314(15) ?
    O3 C5 . 1.3399(15) ?
    O3 C3 . 1.4493(14) ?
    O2 C5 . 1.2076(15) ?
    O5 C11 . 1.3539(14) ?
    O5 H5A . 0.8200 ?
    C7 C6 . 1.3580(16) ?
    C7 C8 . 1.4513(15) ?
    C7 H7A . 0.9300 ?
    C11 C10 . 1.3907(17) ?
    C11 C12 . 1.3968(16) ?
    C8 C13 . 1.4023(15) ?
    C8 C9 . 1.4044(15) ?
    C13 C12 . 1.3730(16) ?
    C13 H13A . 0.9300 ?
    C12 H12A . 0.9300 ?
    O1 C4 . 1.1991(15) ?
    C5 C6 . 1.4722(16) ?
    C6 C4 . 1.4882(16) ?
    C9 C10 . 1.3814(17) ?
    C9 H9A . 0.9300 ?
    C10 H10A . 0.9300 ?
    C3 C2 . 1.5019(17) ?
    C3 C1 . 1.5053(19) ?
    C2 H2A . 0.9600 ?
    C2 H2B . 0.9600 ?
    C2 H2C . 0.9600 ?
    C1 H1A . 0.9600 ?
    C1 H1B . 0.9600 ?
    C1 H1C . 0.9600 ?
loop_
    _geom_angle_atom_site_label_1
    _geom_angle_atom_site_label_2
    _geom_angle_atom_site_label_3
    _geom_angle_site_symmetry_1
    _geom_angle_site_symmetry_3
    _geom_angle
    _geom_angle_publ_flag
    C4 O4 C3 . . 118.76(9) ?
    C5 O3 C3 . . 119.91(9) ?
    C11 O5 H5A . . 109.5 ?
    C6 C7 C8 . . 134.33(10) ?
    C6 C7 H7A . . 112.8 ?
    C8 C7 H7A . . 112.8 ?
    O5 C11 C10 . . 118.41(10) ?
    O5 C11 C12 . . 122.02(11) ?
    C10 C11 C12 . . 119.56(10) ?
    C13 C8 C9 . . 117.19(10) ?
    C13 C8 C7 . . 125.81(10) ?
    C9 C8 C7 . . 116.95(10) ?
    C12 C13 C8 . . 121.38(10) ?
    C12 C13 H13A . . 119.3 ?
    C8 C13 H13A . . 119.3 ?
    C13 C12 C11 . . 120.30(10) ?
    C13 C12 H12A . . 119.9 ?
    C11 C12 H12A . . 119.9 ?
    O2 C5 O3 . . 117.55(11) ?
    O2 C5 C6 . . 125.47(11) ?
    O3 C5 C6 . . 116.88(10) ?
    C7 C6 C5 . . 127.45(10) ?
    C7 C6 C4 . . 115.66(10) ?
    C5 C6 C4 . . 116.62(10) ?
    C10 C9 C8 . . 121.84(10) ?
    C10 C9 H9A . . 119.1 ?
    C8 C9 H9A . . 119.1 ?
    C9 C10 C11 . . 119.52(10) ?
    C9 C10 H10A . . 120.2 ?
    C11 C10 H10A . . 120.2 ?
    O1 C4 O4 . . 118.33(11) ?
    O1 C4 C6 . . 125.42(12) ?
    O4 C4 C6 . . 116.21(10) ?
    O4 C3 O3 . . 108.99(10) ?
    O4 C3 C2 . . 106.43(11) ?
    O3 C3 C2 . . 106.12(10) ?
    O4 C3 C1 . . 110.86(10) ?
    O3 C3 C1 . . 110.31(11) ?
    C2 C3 C1 . . 113.88(13) ?
    C3 C2 H2A . . 109.5 ?
    C3 C2 H2B . . 109.5 ?
    H2A C2 H2B . . 109.5 ?
    C3 C2 H2C . . 109.5 ?
    H2A C2 H2C . . 109.5 ?
    H2B C2 H2C . . 109.5 ?
    C3 C1 H1A . . 109.5 ?
    C3 C1 H1B . . 109.5 ?
    H1A C1 H1B . . 109.5 ?
    C3 C1 H1C . . 109.5 ?
    H1A C1 H1C . . 109.5 ?
    H1B C1 H1C . . 109.5 ?
loop_
    _geom_hbond_atom_site_label_D
    _geom_hbond_atom_site_label_H
    _geom_hbond_atom_site_label_A
    _geom_hbond_site_symmetry_A
    _geom_hbond_distance_DH
    _geom_hbond_distance_HA
    _geom_hbond_distance_DA
    _geom_hbond_angle_DHA
    O5 H5A O2 3_566 0.82 1.98 2.7919(14) 170
