# Supplementary material for: 5-(4-Hy­droxy­benzyl­idene)-2,2-dimethyl-1,3-dioxane-4,6-dione
Source: Acta Crystallogr Sect E Struct Rep Online. 2010 Aug 18;66(Pt 9):o2319. doi: 10.1107/S1600536810032149 (PMC3007919; doi:10.1107/S1600536810032149)
Supplement: Supplementary file 2 [file e-66-o2319-Isup2.hkl]

# 
# h,k,l, Fc-squared, Fo-squared, sigma(Fo-squared) and status flag 
# 
data_I
_shelx_title ' wf1046 in P2(1)/c' 
_shelx_refln_list_code          4 
_shelx_F_calc_maximum      125.32 
_exptl_crystal_F_000       520.00 
_reflns_d_resolution_high  0.7700 
 
loop_ 
 _symmetry_equiv_pos_as_xyz 
 'x, y, z' 
 '-x, y+1/2, -z+1/2' 
 '-x, -y, -z' 
 'x, -y-1/2, z-1/2' 
 
_cell_length_a    13.9001 
_cell_length_b    10.2486 
_cell_length_c     8.1357 
_cell_angle_alpha  90.000 
_cell_angle_beta   94.472 
_cell_angle_gamma  90.000 
 
_shelx_F_squared_multiplier     1.000 
 
loop_ 
 _refln_index_h 
 _refln_index_k 
 _refln_index_l 
 _refln_F_squared_calc 
 _refln_F_squared_meas 
 _refln_F_squared_sigma 
 _refln_observed_status 
   3   0   0     2096.12     2166.93     86.74 o 
   4   0   0       35.89        8.21      0.16 o 
   5   0   0     1096.37     1163.56     26.71 o 
   6   0   0      179.09      205.17      5.37 o 
   7   0   0      754.55      828.70     14.50 o 
   8   0   0      283.52      293.51      3.98 o 
   9   0   0      468.42      484.24      7.56 o 
  10   0   0      195.71      188.68      3.08 o 
  11   0   0      979.29      970.63     24.04 o 
  12   0   0      332.87      314.97      5.99 o 
  13   0   0        4.97        5.11      0.64 o 
  14   0   0      104.14       86.57      1.96 o 
  15   0   0       20.44       24.69      1.39 o 
  16   0   0       41.27       39.75      1.00 o 
  17   0   0       31.31       35.47      0.74 o 
   2   1   0      859.26      907.99     15.25 o 
   3   1   0      566.76      611.42      7.04 o 
   4   1   0      400.57      370.90     14.89 o 
   5   1   0        2.31        7.17      0.21 o 
   6   1   0       94.36       84.14      1.02 o 
   7   1   0     1658.99     1895.32     44.54 o 
   8   1   0        2.63        5.90      0.28 o 
   9   1   0      128.30      118.39      1.29 o 
  10   1   0        0.28        0.40      0.10 o 
  11   1   0      543.63      528.51      7.13 o 
  12   1   0      115.54      102.81      3.07 o 
  13   1   0       92.86       94.59      1.77 o 
  14   1   0      104.68      103.62      1.23 o 
  15   1   0        3.51        2.88      0.39 o 
  16   1   0        4.43        5.27      0.28 o 
  17   1   0        3.56        5.35      0.29 o 
   0   2   0    13898.21     7695.26    381.13 o 
   1   2   0      430.86      401.59      4.79 o 
   2   2   0       17.06       17.88      0.68 o 
   3   2   0      411.05      421.58      5.37 o 
   4   2   0     1345.58     1362.22     45.82 o 
   5   2   0      895.32      992.68     12.86 o 
   6   2   0     2679.95     3031.81     54.68 o 
   7   2   0      714.52      773.06     10.56 o 
   8   2   0        2.75        5.63      0.36 o 
   9   2   0      138.52      134.40      1.57 o 
  10   2   0      182.50      181.16      2.31 o 
  11   2   0      143.08      135.25      1.55 o 
  12   2   0        6.12        7.41      0.27 o 
  13   2   0       84.75       78.77      0.95 o 
  14   2   0      229.93      216.58      2.80 o 
  15   2   0        0.51        0.15      0.15 o 
  16   2   0       51.37       51.77      0.73 o 
  17   2   0       21.33       22.41      0.56 o 
   1   3   0       73.04       79.91      0.79 o 
   2   3   0      147.63      155.35      1.62 o 
   3   3   0      263.38      231.19      2.25 o 
   4   3   0       86.07       91.78      0.83 o 
   5   3   0     1726.79     2026.82     34.15 o 
   6   3   0        3.32        2.78      0.19 o 
   7   3   0       11.20       14.35      0.50 o 
   8   3   0      350.63      377.60      3.92 o 
   9   3   0       12.01        9.17      0.23 o 
  10   3   0       98.79      101.44      1.16 o 
  11   3   0        0.01        0.58      0.35 o 
  12   3   0       10.39       11.96      0.33 o 
  13   3   0      180.13      172.45      1.91 o 
  14   3   0       25.87       27.53      0.52 o 
  15   3   0        0.52        0.79      0.23 o 
  16   3   0        2.39        3.02      0.19 o 
  17   3   0        0.62        0.65      0.24 o 
   0   4   0        2.55        4.55      0.25 o 
   1   4   0        6.30        4.85      0.19 o 
   2   4   0      297.95      267.43      2.88 o 
   3   4   0     1182.59     1282.40     22.84 o 
   4   4   0      234.85      253.29      6.36 o 
   5   4   0        9.24       20.62      0.42 o 
   6   4   0       13.83       12.33      0.37 o 
   7   4   0       99.21      105.46      1.17 o 
   8   4   0       27.86       27.58      0.31 o 
   9   4   0       13.82       14.57      0.42 o 
  10   4   0       40.58       36.47      0.44 o 
  11   4   0      246.70      230.94      3.18 o 
  12   4   0       27.00       21.49      0.48 o 
  13   4   0      125.27      119.62      1.58 o 
  14   4   0       18.24       19.52      0.39 o 
  15   4   0        0.77        1.12      0.18 o 
  16   4   0       35.65       36.55      1.09 o 
  17   4   0        5.10        3.69      0.57 o 
   1   5   0       21.11       21.45      0.42 o 
   2   5   0       55.95       54.93      0.69 o 
   3   5   0       68.70       80.20      0.94 o 
   4   5   0       81.73       74.79      0.97 o 
   5   5   0      570.93      578.83      8.57 o 
   6   5   0        0.71        1.33      0.14 o 
   7   5   0      131.57      147.30      1.50 o 
   8   5   0        0.24        0.82      0.13 o 
   9   5   0        5.37        6.25      0.19 o 
  10   5   0        6.36        5.74      0.20 o 
  11   5   0      417.27      395.18      4.70 o 
  12   5   0       33.30       33.18      0.58 o 
  13   5   0       13.93       13.10      0.35 o 
  14   5   0        2.02        3.56      0.53 o 
  15   5   0        0.22        0.50      0.47 o 
  16   5   0        3.51        2.14      1.67 o 
   0   6   0       13.86       12.48      0.39 o 
   1   6   0      291.60      311.42      3.42 o 
   2   6   0      107.97      105.58      1.25 o 
   3   6   0      577.80      597.24      8.38 o 
   4   6   0       88.60       82.60      1.03 o 
   5   6   0       14.75       13.43      0.54 o 
   6   6   0      249.50      247.68      3.28 o 
   7   6   0       58.02       57.98      0.89 o 
   8   6   0        7.24        6.80      0.30 o 
   9   6   0        8.45        7.77      0.42 o 
  10   6   0        8.11        9.56      0.32 o 
  11   6   0      312.06      294.14      3.70 o 
  12   6   0       65.97       64.09      1.03 o 
  13   6   0        0.56        1.02      0.28 o 
  14   6   0        0.38        0.82      0.55 o 
  15   6   0        0.52        1.13      0.57 o 
  16   6   0        4.68        4.29      0.91 o 
   1   7   0        9.95       12.62      0.36 o 
   2   7   0      161.78      144.45      1.81 o 
   3   7   0      916.84      953.87     15.23 o 
   4   7   0      173.27      187.21      2.35 o 
   5   7   0       27.85       24.70      0.58 o 
   6   7   0       41.63       38.51      0.77 o 
   7   7   0        6.95        7.55      0.35 o 
   8   7   0        0.38        1.20      0.28 o 
   9   7   0       34.99       35.44      0.80 o 
  10   7   0       35.13       34.76      0.62 o 
  11   7   0      141.92      128.79      2.25 o 
  12   7   0        7.30        7.33      0.24 o 
  13   7   0       25.46       23.36      1.20 o 
  14   7   0        1.90        2.89      0.74 o 
  15   7   0       10.87       14.47      1.42 o 
   0   8   0        6.40        8.38      0.93 o 
   1   8   0      148.35      148.39      1.78 o 
   2   8   0       64.98       69.77      0.99 o 
   3   8   0       12.31       12.33      0.38 o 
   4   8   0        4.15        5.15      0.28 o 
   5   8   0       16.50       18.35      0.51 o 
   6   8   0       46.48       47.70      1.00 o 
   7   8   0      129.79      128.29      2.07 o 
   8   8   0       94.49       96.84      1.46 o 
   9   8   0       91.61       95.52      1.45 o 
  10   8   0      249.50      244.26      3.47 o 
  11   8   0        4.83        5.73      0.41 o 
  12   8   0       17.08       15.39      0.57 o 
  13   8   0       28.29       31.94      1.58 o 
  14   8   0        9.72       11.39      1.90 o 
   1   9   0       48.49       50.56      0.85 o 
   2   9   0      523.68      541.69      7.55 o 
   3   9   0       68.15       64.55      1.07 o 
   4   9   0       12.09       12.24      0.39 o 
   5   9   0        0.37        0.37      0.22 o 
   6   9   0       16.25       18.15      0.54 o 
   7   9   0       40.25       41.50      1.27 o 
   8   9   0        5.57        6.74      0.44 o 
   9   9   0       79.54       78.42      1.74 o 
  10   9   0       49.25       50.56      1.03 o 
  11   9   0       59.23       56.47      1.10 o 
  12   9   0        9.66        9.16      1.09 o 
  13   9   0        2.91        3.91      0.92 o 
   0  10   0      143.56      157.83      3.04 o 
   1  10   0      285.79      296.10      4.26 o 
   2  10   0        1.79        2.31      0.32 o 
   3  10   0        5.33        5.82      0.36 o 
   4  10   0       46.60       45.20      0.93 o 
   5  10   0       13.86       13.41      0.53 o 
   6  10   0       10.25       11.68      0.66 o 
   7  10   0        3.12        4.18      0.26 o 
   8  10   0        9.66       10.54      1.21 o 
   9  10   0       37.39       34.75      0.81 o 
  10  10   0        4.47        4.91      0.40 o 
  11  10   0        8.06        7.51      1.14 o 
   1  11   0       17.66       17.24      0.58 o 
   2  11   0        0.00        0.03      0.24 o 
   3  11   0       30.37       26.62      0.72 o 
   4  11   0       29.51       34.03      0.86 o 
   5  11   0        7.19        6.30      0.42 o 
   6  11   0       15.56       16.57      0.47 o 
   7  11   0       14.81       13.92      0.75 o 
   8  11   0        6.87        5.18      0.50 o 
   9  11   0        8.06        7.41      0.43 o 
  10  11   0        1.56        1.64      0.49 o 
   0  12   0       19.18       19.49      1.01 o 
   1  12   0        1.04        0.73      0.34 o 
   2  12   0        0.04        0.28      0.37 o 
   3  12   0       14.02       13.85      0.61 o 
   4  12   0        0.46        0.63      0.27 o 
   5  12   0        2.26        1.87      0.33 o 
   6  12   0       37.46       38.12      1.05 o 
   7  12   0        0.30        0.47      0.37 o 
   1  13   0       19.78       21.80      0.79 o 
   2  13   0        4.10        2.89      0.40 o 
   3  13   0       20.94       19.62      0.66 o 
 -17   1   1        0.04        0.00      0.14 o 
 -16   1   1        7.39        5.22      0.62 o 
 -15   1   1       26.73       21.35      0.61 o 
 -14   1   1      214.14      233.52      2.62 o 
 -13   1   1       72.21       66.35      0.95 o 
 -12   1   1     1321.52     1286.85     20.37 o 
 -11   1   1      481.67      496.72      6.51 o 
 -10   1   1       25.63       24.17      0.41 o 
  -9   1   1       43.81       41.03      1.05 o 
  -8   1   1      602.10      660.62      7.17 o 
  -7   1   1      963.30     1079.37     13.43 o 
  -6   1   1      912.39     1049.14     11.90 o 
  -5   1   1        6.05        5.60      0.24 o 
  -4   1   1      949.18      981.30     14.57 o 
  -3   1   1     1168.54     1226.03     37.82 o 
  -2   1   1     2400.17     2136.45     60.94 o 
  -1   1   1     2582.08     2349.88     69.39 o 
   0   1   1      910.87      902.69     15.10 o 
   1   1   1     2826.16     2824.99     63.49 o 
   2   1   1     9928.92     8758.73    313.41 o 
   3   1   1        2.06        4.24      0.12 o 
   4   1   1     1880.88     1977.94     31.65 o 
   5   1   1        0.21        0.76      0.13 o 
   6   1   1      897.29     1146.56     14.40 o 
   7   1   1     1533.16     1801.80     28.91 o 
   8   1   1     1515.79     1828.61     29.95 o 
   9   1   1       14.51       16.98      0.33 o 
  10   1   1       12.86        6.51      0.17 o 
  11   1   1        0.74        1.27      0.22 o 
  12   1   1       32.35       30.51      0.52 o 
  13   1   1       31.42       33.62      0.56 o 
  14   1   1       16.38       12.60      0.28 o 
  15   1   1        7.75        6.22      0.35 o 
  16   1   1       23.76       24.87      0.39 o 
  17   1   1       20.29       24.40      0.60 o 
 -17   2   1       21.33       24.41      0.68 o 
 -16   2   1        1.86        3.23      0.39 o 
 -15   2   1        6.98        5.24      0.25 o 
 -14   2   1       35.31       30.74      0.55 o 
 -13   2   1        0.12        0.36      0.13 o 
 -12   2   1      168.78      156.97      1.97 o 
 -11   2   1       53.45       47.93      0.64 o 
 -10   2   1      397.18      384.22      4.76 o 
  -9   2   1      360.35      363.31      4.67 o 
  -8   2   1        0.00        0.18      0.07 o 
  -7   2   1      149.29      155.48      1.47 o 
  -6   2   1      699.96      757.52     42.00 o 
  -5   2   1      513.27      475.74     15.86 o 
  -4   2   1       37.01       39.69      0.34 o 
  -3   2   1      311.26      294.81      3.31 o 
  -2   2   1      736.74      700.76     10.89 o 
  -1   2   1     1831.54     1826.70     30.50 o 
   0   2   1     7454.31     6085.85    243.68 o 
   1   2   1     9799.47     7318.13    523.01 o 
   2   2   1     3470.03     3591.35     73.08 o 
   3   2   1      291.19      288.12      6.77 o 
   4   2   1      758.37      836.28     10.45 o 
   5   2   1        2.44        3.94      0.13 o 
   6   2   1      760.79      854.05     11.74 o 
   7   2   1      767.92      839.62     22.01 o 
   8   2   1       87.80       98.34      1.30 o 
   9   2   1       31.45       33.22      0.34 o 
  10   2   1       83.28       75.84      0.73 o 
  11   2   1     1742.89     1898.08     33.30 o 
  12   2   1       31.48       27.07      0.63 o 
  13   2   1      107.49       84.26      1.56 o 
  14   2   1       15.40       13.82      0.44 o 
  15   2   1        0.76        0.79      0.13 o 
  16   2   1        0.62        0.18      0.29 o 
  17   2   1        1.28        0.29      0.30 o 
 -17   3   1        0.00        0.06      0.20 o 
 -16   3   1        0.33        0.04      0.15 o 
 -15   3   1       32.48       25.54      0.41 o 
 -14   3   1        7.06        8.91      0.31 o 
 -13   3   1        0.03        0.23      0.22 o 
 -12   3   1      296.29      286.43      3.97 o 
 -11   3   1      118.26      107.85      1.60 o 
 -10   3   1      551.96      537.34      7.66 o 
  -9   3   1       30.75       32.31      0.45 o 
  -8   3   1        1.52        1.16      0.12 o 
  -7   3   1       58.87       54.31      0.54 o 
  -6   3   1      296.38      313.68     12.84 o 
  -5   3   1        1.90        2.58      0.29 o 
  -4   3   1      108.27      102.04      1.00 o 
  -3   3   1     1506.87     1596.12     24.23 o 
  -2   3   1       97.04       90.04      1.25 o 
  -1   3   1       95.33       84.72      0.70 o 
   0   3   1    15705.15    12034.28    408.11 o 
   1   3   1     1440.90     1530.08     25.51 o 
   2   3   1     1270.90     1390.20     20.13 o 
   3   3   1      362.78      365.43      6.38 o 
   4   3   1      286.48      300.26      4.27 o 
   5   3   1        9.25        5.20      0.19 o 
   6   3   1      489.27      497.23      9.99 o 
   7   3   1      631.25      674.06     11.74 o 
   8   3   1       72.66       73.62      0.79 o 
   9   3   1      443.03      439.08     10.32 o 
  10   3   1      288.98      260.80      2.95 o 
  11   3   1      135.12      130.83      1.66 o 
  12   3   1      447.42      421.27      5.41 o 
  13   3   1       31.02       30.87      1.08 o 
  14   3   1        1.23        0.12      0.14 o 
  15   3   1      101.73       93.08      1.83 o 
  16   3   1        7.48        9.90      0.73 o 
  17   3   1       11.76       12.24      0.77 o 
 -17   4   1       36.91       44.88      1.82 o 
 -16   4   1       56.49       61.43      0.99 o 
 -15   4   1        3.05        2.51      0.52 o 
 -14   4   1       13.34       14.70      0.58 o 
 -13   4   1        3.69        3.45      0.25 o 
 -12   4   1      147.44      135.11      2.08 o 
 -11   4   1      211.45      219.29      2.80 o 
 -10   4   1       91.12       91.64      1.11 o 
  -9   4   1       16.05       16.07      0.32 o 
  -8   4   1       60.32       53.61      0.93 o 
  -7   4   1      441.76      473.26     20.46 o 
  -6   4   1      980.69     1086.80     16.10 o 
  -5   4   1       55.51       50.16      0.75 o 
  -4   4   1      426.32      403.21      6.55 o 
  -3   4   1     1109.36     1200.45     17.09 o 
  -2   4   1      952.55     1002.71     15.38 o 
  -1   4   1      295.22      279.93      3.01 o 
   0   4   1      729.59      819.58     10.21 o 
   1   4   1       92.71       95.10      1.07 o 
   2   4   1     1627.62     1736.11     31.11 o 
   3   4   1     1423.65     1619.95     25.60 o 
   4   4   1      217.89      239.26      2.38 o 
   5   4   1      576.77      637.46     12.28 o 
   6   4   1      299.19      294.48      3.10 o 
   7   4   1      235.62      223.84      2.27 o 
   8   4   1      107.67      114.36      1.15 o 
   9   4   1        3.73        2.74      0.18 o 
  10   4   1      133.69      130.00      1.54 o 
  11   4   1       81.02       74.37      0.87 o 
  12   4   1       30.09       30.87      0.88 o 
  13   4   1       57.00       47.03      0.71 o 
  14   4   1        3.87        4.54      0.34 o 
  15   4   1        3.52        1.65      0.32 o 
  16   4   1        8.38        7.77      0.39 o 
 -16   5   1        5.00        3.47      1.15 o 
 -15   5   1       38.77       38.87      0.89 o 
 -14   5   1       10.38       10.68      0.53 o 
 -13   5   1       43.07       42.94      0.66 o 
 -12   5   1       23.87       23.54      1.11 o 
 -11   5   1      370.58      359.37      5.23 o 
 -10   5   1      441.33      431.70      6.16 o 
  -9   5   1      807.35      837.49     29.66 o 
  -8   5   1        0.94        0.63      0.18 o 
  -7   5   1       34.07       36.39      0.39 o 
  -6   5   1      476.31      453.75      5.86 o 
  -5   5   1      393.30      428.11      5.26 o 
  -4   5   1      257.45      282.33      2.87 o 
  -3   5   1       84.99       84.59      0.83 o 
  -2   5   1      101.63      105.74      1.20 o 
  -1   5   1      282.36      238.62      2.76 o 
   0   5   1      224.06      241.51      2.73 o 
   1   5   1        2.37        0.95      0.22 o 
   2   5   1      283.26      314.34      3.69 o 
   3   5   1     1032.45     1101.01     17.50 o 
   4   5   1      199.92      214.11      2.21 o 
   5   5   1        2.09        0.41      0.18 o 
   6   5   1      166.35      193.71      1.98 o 
   7   5   1      128.57      118.20      1.22 o 
   8   5   1       61.45       61.08      0.70 o 
   9   5   1       46.20       42.23      0.47 o 
  10   5   1       12.64       10.26      0.30 o 
  11   5   1       36.18       34.42      0.47 o 
  12   5   1        9.42        6.16      0.21 o 
  13   5   1       47.23       38.13      0.75 o 
  14   5   1       78.39       80.15      1.47 o 
  15   5   1       91.69       86.45      1.59 o 
  16   5   1        0.07       -0.02      0.58 o 
 -16   6   1        1.55        1.25      0.68 o 
 -15   6   1        1.21        0.75      0.36 o 
 -14   6   1        7.93        7.81      0.52 o 
 -13   6   1        0.43        0.92      0.23 o 
 -12   6   1       44.93       43.49      0.80 o 
 -11   6   1      131.29      129.47      4.16 o 
 -10   6   1       96.83       91.88      2.27 o 
  -9   6   1        0.22        0.38      0.09 o 
  -8   6   1       45.34       46.58      0.69 o 
  -7   6   1       50.51       52.59      0.55 o 
  -6   6   1       21.42       28.59      0.41 o 
  -5   6   1      245.50      263.18      2.83 o 
  -4   6   1      112.61      128.84      1.35 o 
  -3   6   1        1.40        3.14      0.49 o 
  -2   6   1      971.89     1061.34     15.37 o 
  -1   6   1      609.46      651.24      9.97 o 
   0   6   1      315.87      321.59      5.12 o 
   1   6   1       13.44       14.59      0.35 o 
   2   6   1      425.83      437.03      5.75 o 
   3   6   1      104.95      120.02      2.90 o 
   4   6   1      445.99      450.44      5.84 o 
   5   6   1      132.21      132.83      1.42 o 
   6   6   1       65.65       67.33      0.77 o 
   7   6   1       59.84       55.79      0.74 o 
   8   6   1        1.38        0.75      0.12 o 
   9   6   1        7.51        5.61      0.37 o 
  10   6   1       36.98       34.59      0.59 o 
  11   6   1       59.22       51.10      1.47 o 
  12   6   1       17.69       16.25      0.54 o 
  13   6   1       35.51       36.90      0.78 o 
  14   6   1       34.17       36.25      1.19 o 
  15   6   1       11.85       15.32      0.92 o 
 -15   7   1        1.06        0.72      0.79 o 
 -14   7   1        9.87        9.11      0.57 o 
 -13   7   1       20.53       22.89      0.62 o 
 -12   7   1        3.75        4.62      0.32 o 
 -11   7   1       64.05       66.51      1.25 o 
 -10   7   1        7.20        6.04      0.45 o 
  -9   7   1       28.31       25.38      0.77 o 
  -8   7   1       15.93       15.88      0.49 o 
  -7   7   1       29.90       34.73      0.50 o 
  -6   7   1       59.46       60.50      0.75 o 
  -5   7   1      195.62      215.23      2.49 o 
  -4   7   1        0.23        0.24      0.17 o 
  -3   7   1      155.82      158.28      1.76 o 
  -2   7   1        6.51        9.96      0.33 o 
  -1   7   1      216.57      205.78      2.32 o 
   0   7   1      172.52      169.78      2.06 o 
   1   7   1      111.50      101.43      1.28 o 
   2   7   1       42.33       45.05      0.77 o 
   3   7   1        8.82        9.22      0.35 o 
   4   7   1       85.75       84.83      1.29 o 
   5   7   1       41.05       38.72      1.26 o 
   6   7   1       34.59       38.12      0.65 o 
   7   7   1      105.20      100.34      2.18 o 
   8   7   1        9.10        9.58      0.35 o 
   9   7   1      477.33      462.79      5.93 o 
  10   7   1       40.22       37.61      0.79 o 
  11   7   1       29.15       31.67      0.69 o 
  12   7   1       14.55       14.43      0.41 o 
  13   7   1        5.94        5.88      0.46 o 
  14   7   1       33.17       39.48      1.70 o 
  15   7   1        8.70       10.10      1.30 o 
 -14   8   1       35.15       41.00      1.84 o 
 -13   8   1        4.70        5.62      0.43 o 
 -12   8   1       23.28       22.54      0.60 o 
 -11   8   1       45.60       42.35      0.84 o 
 -10   8   1       28.37       27.13      1.10 o 
  -9   8   1       89.96       79.06      1.65 o 
  -8   8   1       81.35       84.45      1.59 o 
  -7   8   1        8.13        8.23      0.29 o 
  -6   8   1      161.31      159.63      2.17 o 
  -5   8   1        0.01        0.01      0.13 o 
  -4   8   1       69.21       74.22      1.00 o 
  -3   8   1        0.19        0.64      0.35 o 
  -2   8   1        8.01        6.93      0.39 o 
  -1   8   1      460.18      479.10      6.42 o 
   0   8   1      251.61      243.13      2.97 o 
   1   8   1        4.50        5.08      0.41 o 
   2   8   1      136.99      142.94      2.00 o 
   3   8   1       59.36       64.68      1.13 o 
   4   8   1      146.26      144.17      2.02 o 
   5   8   1      269.19      263.67      4.21 o 
   6   8   1       21.61       21.12      0.52 o 
   7   8   1       51.19       53.77      0.87 o 
   8   8   1       49.52       41.71      0.80 o 
   9   8   1        7.13        4.74      0.34 o 
  10   8   1        0.06        0.15      0.23 o 
  11   8   1       32.20       30.55      1.73 o 
  12   8   1        0.23        0.01      0.24 o 
  13   8   1       16.46       19.12      1.52 o 
  14   8   1        0.96        0.57      0.78 o 
 -13   9   1       15.59       13.91      1.28 o 
 -12   9   1       18.74       19.20      0.67 o 
 -11   9   1        3.50        3.84      0.84 o 
 -10   9   1       65.44       67.67      1.56 o 
  -9   9   1       25.50       27.94      0.83 o 
  -8   9   1       30.37       27.14      0.91 o 
  -7   9   1        7.93        6.84      0.31 o 
  -6   9   1       28.68       28.90      0.61 o 
  -5   9   1        6.52        7.86      0.38 o 
  -4   9   1       63.78       62.63      1.10 o 
  -3   9   1        3.40        2.88      0.27 o 
  -2   9   1        0.45        0.64      0.24 o 
  -1   9   1        0.15        1.48      0.53 o 
   0   9   1       15.51       18.19      0.63 o 
   1   9   1       40.40       36.35      0.70 o 
   2   9   1       49.40       55.33      2.84 o 
   3   9   1       36.11       36.55      0.88 o 
   4   9   1        6.58        8.98      0.47 o 
   5   9   1       66.60       63.57      1.32 o 
   6   9   1       25.88       28.10      0.91 o 
   7   9   1       66.56       64.84      1.25 o 
   8   9   1        4.56        3.63      0.38 o 
   9   9   1       14.93       11.95      0.50 o 
  10   9   1        3.69        4.21      0.56 o 
  11   9   1       12.59       13.55      1.76 o 
  12   9   1        0.15        0.36      0.51 o 
  13   9   1        5.04        5.64      1.27 o 
 -11  10   1        5.68        6.72      0.42 o 
 -10  10   1        8.17        8.67      1.84 o 
  -9  10   1      109.35      113.68      2.07 o 
  -8  10   1        0.65        0.31      0.29 o 
  -7  10   1       89.79       89.53      2.01 o 
  -6  10   1       13.67       12.49      0.49 o 
  -5  10   1       27.78       27.81      0.59 o 
  -4  10   1        5.63        5.81      0.31 o 
  -3  10   1       11.78       11.59      0.42 o 
  -2  10   1        0.76        0.81      0.30 o 
  -1  10   1       22.14       22.41      0.70 o 
   0  10   1       28.68       28.94      0.67 o 
   1  10   1      201.00      210.55      2.87 o 
   2  10   1       24.33       23.42      0.65 o 
   3  10   1       75.17       80.52      1.23 o 
   4  10   1      242.53      243.67      3.37 o 
   5  10   1      143.82      156.18      2.84 o 
   6  10   1       12.60       14.16      0.63 o 
   7  10   1       11.63       11.99      0.46 o 
   8  10   1       63.50       61.86      1.29 o 
   9  10   1       24.63       20.31      0.58 o 
  10  10   1       15.44       16.77      1.16 o 
  11  10   1        8.65        9.41      1.56 o 
 -10  11   1        1.97        1.27      0.57 o 
  -9  11   1       10.61       10.48      0.55 o 
  -8  11   1       22.90       22.73      0.77 o 
  -7  11   1        2.74        3.46      0.47 o 
  -6  11   1       17.63       17.46      0.47 o 
  -5  11   1       24.43       24.29      0.56 o 
  -4  11   1       11.62       12.59      0.46 o 
  -3  11   1       44.87       45.31      0.85 o 
  -2  11   1        3.95        4.78      0.38 o 
  -1  11   1       15.97       17.76      0.56 o 
   0  11   1        1.81        1.68      0.34 o 
   1  11   1      131.25      134.50      2.16 o 
   2  11   1       53.93       54.67      1.05 o 
   3  11   1       23.56       22.08      0.63 o 
   4  11   1       29.43       30.02      0.76 o 
   5  11   1        5.99        5.75      0.37 o 
   6  11   1       43.68       45.12      1.43 o 
   7  11   1        2.61        3.83      0.52 o 
   8  11   1       39.30       35.82      0.70 o 
   9  11   1        7.33        5.15      0.94 o 
  -7  12   1        0.34       -0.21      0.35 o 
  -6  12   1       62.29       62.76      1.57 o 
  -5  12   1        7.02        6.36      0.81 o 
  -4  12   1       14.33       13.03      0.60 o 
  -3  12   1        2.14        1.76      0.50 o 
  -2  12   1       31.66       29.65      0.83 o 
  -1  12   1      134.82      135.05      2.17 o 
   0  12   1      154.76      157.47      3.05 o 
   1  12   1       38.52       40.75      0.95 o 
   2  12   1        0.39        0.05      0.26 o 
   3  12   1        0.76        0.73      0.29 o 
   4  12   1       30.53       30.82      0.93 o 
   5  12   1        0.48        0.63      0.29 o 
   6  12   1        0.46        0.20      0.25 o 
   7  12   1        1.81        1.97      0.29 o 
  -3  13   1        2.13        1.72      0.42 o 
  -2  13   1       26.49       27.82      0.78 o 
  -1  13   1       53.71       53.22      1.25 o 
   0  13   1        5.63        3.47      1.20 o 
   1  13   1       27.59       30.37      0.85 o 
   2  13   1        6.18        6.49      0.81 o 
   3  13   1        0.36        0.56      0.37 o 
 -17   0   2        8.31       11.71      1.75 o 
 -16   0   2       49.26       49.60      1.30 o 
 -15   0   2        0.75       -0.06      0.33 o 
 -14   0   2      108.43       96.61      1.50 o 
 -13   0   2      218.69      242.91      3.90 o 
 -12   0   2      572.00      526.20     29.27 o 
 -11   0   2      110.53       95.67      1.62 o 
 -10   0   2       66.77       66.68      1.19 o 
  -9   0   2       32.06       21.98      0.56 o 
  -8   0   2       94.92       93.53      2.38 o 
  -7   0   2       69.09       77.26      1.08 o 
  -6   0   2     3446.33     3754.35    286.14 o 
  -5   0   2      863.20     1057.84     19.77 o 
  -4   0   2     3359.76     3120.26    105.39 o 
  -3   0   2     6810.02     5238.99    216.81 o 
  -2   0   2     3386.94     3013.00     99.53 o 
  -1   0   2       15.75        8.18      0.92 o 
   0   0   2     3179.85     2954.40     95.91 o 
   1   0   2      237.45      214.33      3.01 o 
   2   0   2       27.13       34.62      0.85 o 
   3   0   2      333.29      333.27      5.31 o 
   4   0   2        1.73        2.35      0.22 o 
   5   0   2      718.69      848.93     14.47 o 
   6   0   2     1486.15     1778.73     40.10 o 
   7   0   2       11.42       11.55      0.74 o 
   8   0   2     1736.68     2012.94     60.11 o 
   9   0   2     1304.61     1438.60     38.87 o 
  10   0   2      542.39      538.75     10.87 o 
  11   0   2      932.99      878.63     16.80 o 
  12   0   2      801.88      836.23     16.15 o 
  13   0   2       19.95       23.15      0.89 o 
  14   0   2        2.03        0.94      0.26 o 
  15   0   2       31.39       25.53      0.52 o 
  16   0   2       13.42       13.56      1.09 o 
  17   0   2       88.35       92.88      3.26 o 
 -17   1   2       80.43       95.38      1.67 o 
 -16   1   2       10.02       10.21      0.38 o 
 -15   1   2        0.65        0.94      0.25 o 
 -14   1   2        5.57        6.19      0.58 o 
 -13   1   2        0.11        1.09      0.25 o 
 -12   1   2      458.85      436.55      6.59 o 
 -11   1   2       26.89       23.28      0.45 o 
 -10   1   2      412.54      390.90      4.68 o 
  -9   1   2       89.15       90.74      0.99 o 
  -8   1   2      281.14      287.29      3.04 o 
  -7   1   2        4.10        3.60      0.32 o 
  -6   1   2        0.15        0.26      0.13 o 
  -5   1   2      300.13      284.05      2.86 o 
  -4   1   2       49.58       47.15      0.58 o 
  -3   1   2        5.83        6.91      0.44 o 
  -2   1   2     1216.35     1256.81     24.52 o 
  -1   1   2        0.27        0.32      0.10 o 
   0   1   2     3557.77     3331.80    124.36 o 
   1   1   2     6449.53     5658.72    322.40 o 
   2   1   2       81.46       68.69      0.57 o 
   3   1   2      850.58      926.18     12.43 o 
   4   1   2        1.16        0.48      0.12 o 
   5   1   2      951.22     1153.85     19.08 o 
   6   1   2        3.60        2.36      0.20 o 
   7   1   2      285.50      270.64      2.47 o 
   8   1   2       79.73       76.02      0.86 o 
   9   1   2        0.06        0.17      0.19 o 
  10   1   2      120.44      122.05      1.36 o 
  11   1   2      132.40      131.59      1.37 o 
  12   1   2        0.15        0.04      0.16 o 
  13   1   2       23.61       23.77      0.41 o 
  14   1   2        2.81        2.88      0.16 o 
  15   1   2        0.91        1.32      0.21 o 
  16   1   2        2.41        3.09      0.42 o 
  17   1   2        1.78        1.19      0.65 o 
 -17   2   2        8.70       10.13      0.43 o 
 -16   2   2       14.39       16.27      0.58 o 
 -15   2   2       35.23       37.13      0.68 o 
 -14   2   2        0.03        0.20      0.24 o 
 -13   2   2      364.96      359.96      5.34 o 
 -12   2   2      395.00      407.89      6.19 o 
 -11   2   2       18.81       18.70      0.55 o 
 -10   2   2      339.57      329.09      4.50 o 
  -9   2   2      267.07      255.25      2.87 o 
  -8   2   2       79.34       83.04      0.88 o 
  -7   2   2       31.77       38.92      0.36 o 
  -6   2   2      780.02      806.73     12.67 o 
  -5   2   2     1181.04     1349.62     25.95 o 
  -4   2   2       31.94       30.34      0.30 o 
  -3   2   2        0.40        0.51      0.14 o 
  -2   2   2      183.86      181.36      5.01 o 
  -1   2   2      815.66      826.44     14.14 o 
   0   2   2    11550.74     9313.17    486.14 o 
   1   2   2       34.74       30.23      0.29 o 
   2   2   2     2329.79     2539.31     49.67 o 
   3   2   2     5103.71     5527.27    147.04 o 
   4   2   2       13.36       18.75      1.89 o 
   5   2   2      162.39      188.26      2.66 o 
   6   2   2      132.31      120.34      1.63 o 
   7   2   2       60.92       57.60      0.84 o 
   8   2   2      163.92      167.42      1.99 o 
   9   2   2      314.75      310.90      3.80 o 
  10   2   2        3.36        1.56      0.27 o 
  11   2   2       22.66       20.46      0.33 o 
  12   2   2       13.35       11.46      0.22 o 
  13   2   2       80.97       80.31      2.40 o 
  14   2   2        9.48       11.99      0.26 o 
  15   2   2        0.05        0.27      0.25 o 
  16   2   2        9.17       11.36      0.39 o 
  17   2   2       24.79       29.20      0.65 o 
 -17   3   2       59.72       61.17      1.25 o 
 -16   3   2        5.33        5.38      0.54 o 
 -15   3   2       26.49       29.59      0.68 o 
 -14   3   2       10.77       11.88      0.48 o 
 -13   3   2       72.98       65.78      1.29 o 
 -12   3   2      385.96      363.38      5.58 o 
 -11   3   2      188.75      198.36      2.62 o 
 -10   3   2      846.48      808.40     12.27 o 
  -9   3   2        4.07        2.62      0.22 o 
  -8   3   2        8.17        4.49      0.27 o 
  -7   3   2      220.93      209.89      2.62 o 
  -6   3   2      100.40       97.46      1.20 o 
  -5   3   2        0.00        0.69      0.26 o 
  -4   3   2       59.66       71.39      1.97 o 
  -3   3   2       42.62       31.40      2.29 o 
  -2   3   2      383.08      434.01     10.18 o 
  -1   3   2     1887.94     1967.08     40.05 o 
   0   3   2     2593.68     2957.68     62.48 o 
   1   3   2       13.36        8.66      0.21 o 
   2   3   2      886.83      894.00     12.47 o 
   3   3   2       10.55       13.75      0.35 o 
   4   3   2     1918.31     2198.66     41.82 o 
   5   3   2       27.64       36.91      0.78 o 
   6   3   2      108.62       95.70      2.35 o 
   7   3   2      332.77      332.55      4.50 o 
   8   3   2       72.50       75.77      1.32 o 
   9   3   2       66.80       66.44      1.06 o 
  10   3   2        6.59        6.30      0.41 o 
  11   3   2      157.73      141.21      2.50 o 
  12   3   2       19.01       16.31      0.68 o 
  13   3   2      100.97      104.81      1.83 o 
  14   3   2       26.57       31.56      0.81 o 
  15   3   2       50.93       51.55      1.21 o 
  16   3   2        3.36        2.98      0.51 o 
 -17   4   2       30.38       35.98      0.88 o 
 -16   4   2        5.95        7.27      0.57 o 
 -15   4   2       10.28        8.77      0.50 o 
 -14   4   2       14.66       14.49      0.58 o 
 -13   4   2       29.09       29.04      0.69 o 
 -12   4   2        9.07       11.19      0.38 o 
 -11   4   2        0.06        0.48      0.29 o 
 -10   4   2        9.41       13.00      0.83 o 
  -9   4   2       84.54       83.31      1.15 o 
  -8   4   2      168.34      159.79      2.08 o 
  -7   4   2      119.42      124.28      6.91 o 
  -6   4   2      376.97      412.13      5.60 o 
  -5   4   2      147.91      141.56      1.67 o 
  -4   4   2       11.67        8.16      0.34 o 
  -3   4   2      457.50      499.97      8.23 o 
  -2   4   2      189.65      213.20      2.13 o 
  -1   4   2     3091.36     3316.50     67.91 o 
   0   4   2        8.70        7.99      0.21 o 
   1   4   2     3232.09     3515.30     81.19 o 
   2   4   2     2209.97     2451.32     44.85 o 
   3   4   2      644.51      688.90     12.13 o 
   4   4   2      299.80      297.07      3.02 o 
   5   4   2        0.07        0.30      0.13 o 
   6   4   2      248.69      255.65      3.32 o 
   7   4   2       17.31       14.75      0.45 o 
   8   4   2       55.12       58.95      1.00 o 
   9   4   2      615.88      617.23     10.13 o 
  10   4   2        0.25        0.23      0.27 o 
  11   4   2      364.87      340.02      4.51 o 
  12   4   2       16.72       15.87      0.58 o 
  13   4   2       53.72       51.24      1.25 o 
  14   4   2       11.08       12.16      0.85 o 
  15   4   2        1.65        4.28      1.61 o 
  16   4   2        0.71        1.03      0.28 o 
 -16   5   2       12.18       11.46      1.48 o 
 -15   5   2       39.35       39.42      1.27 o 
 -14   5   2        3.32        1.37      0.51 o 
 -13   5   2       13.99       15.72      0.46 o 
 -12   5   2        1.11        1.16      0.26 o 
 -11   5   2       40.44       36.23      0.78 o 
 -10   5   2       17.67       15.93      0.59 o 
  -9   5   2       87.75       85.22      1.39 o 
  -8   5   2      213.67      215.60      2.92 o 
  -7   5   2       16.79       14.44      0.74 o 
  -6   5   2      206.78      199.67      2.58 o 
  -5   5   2       78.77       74.60      1.00 o 
  -4   5   2       77.34       70.67      2.57 o 
  -3   5   2       14.47        5.91      0.20 o 
  -2   5   2      398.87      372.43      5.32 o 
  -1   5   2     1518.63     1792.42     29.70 o 
   0   5   2       52.26       51.46      0.57 o 
   1   5   2      240.10      245.41      2.76 o 
   2   5   2       23.03       17.04      0.44 o 
   3   5   2      290.18      321.00      3.41 o 
   4   5   2      347.16      348.00      3.84 o 
   5   5   2       73.45       81.26      0.82 o 
   6   5   2       71.06       68.56      0.65 o 
   7   5   2      234.64      233.56      2.26 o 
   8   5   2        5.77        1.42      0.34 o 
   9   5   2      130.65      145.50      2.32 o 
  10   5   2       70.73       72.20      1.64 o 
  11   5   2        0.07        0.16      0.28 o 
  12   5   2       21.23       25.82      0.80 o 
  13   5   2       43.40       40.81      1.82 o 
  14   5   2        1.77        1.98      0.63 o 
  15   5   2        6.66        7.38      0.86 o 
  16   5   2        0.22        0.19      0.28 o 
 -15   6   2       25.33       22.66      0.97 o 
 -14   6   2       32.21       33.54      0.89 o 
 -13   6   2        0.17        0.57      0.25 o 
 -12   6   2       21.51       21.16      0.61 o 
 -11   6   2       54.30       57.10      1.09 o 
 -10   6   2       31.56       33.90      0.85 o 
  -9   6   2      135.74      136.18      2.33 o 
  -8   6   2      212.36      206.54      3.12 o 
  -7   6   2       73.24       71.13      1.10 o 
  -6   6   2       28.87       26.24      0.63 o 
  -5   6   2      107.36      114.16      1.24 o 
  -4   6   2       55.06       47.24      0.52 o 
  -3   6   2      359.60      386.63      5.78 o 
  -2   6   2       79.38       74.42      0.91 o 
  -1   6   2      406.58      419.37      5.37 o 
   0   6   2      297.72      308.97      3.47 o 
   1   6   2      123.46      142.46      1.51 o 
   2   6   2      465.61      465.75      6.39 o 
   3   6   2      299.15      272.27      2.99 o 
   4   6   2        5.66        5.06      0.23 o 
   5   6   2      323.45      326.57      3.60 o 
   6   6   2        0.84        1.22      0.14 o 
   7   6   2       91.23      100.06      1.04 o 
   8   6   2      124.16      113.87      1.86 o 
   9   6   2       67.83       65.30      1.37 o 
  10   6   2       64.26       56.58      1.20 o 
  11   6   2       73.39       63.74      1.39 o 
  12   6   2       32.61       32.44      0.94 o 
  13   6   2       93.19       83.63      5.45 o 
  14   6   2        5.26        5.75      0.52 o 
  15   6   2        1.18        0.46      0.40 o 
 -15   7   2       21.76       22.97      1.02 o 
 -14   7   2        3.76        3.26      0.54 o 
 -13   7   2        0.00        0.13      0.31 o 
 -12   7   2        0.67        1.12      0.32 o 
 -11   7   2      322.79      309.21      5.14 o 
 -10   7   2      173.47      170.90      2.86 o 
  -9   7   2      540.81      544.60      9.23 o 
  -8   7   2       95.44      100.89      1.67 o 
  -7   7   2        4.64        4.17      0.48 o 
  -6   7   2       38.95       35.93      0.79 o 
  -5   7   2       23.96       20.02      0.29 o 
  -4   7   2       11.10       11.27      0.24 o 
  -3   7   2        0.82        0.78      0.15 o 
  -2   7   2      380.64      410.08      5.34 o 
  -1   7   2        7.71        7.36      0.34 o 
   0   7   2      316.64      327.46      4.23 o 
   1   7   2       12.11       11.25      0.36 o 
   2   7   2       11.17       16.67      0.66 o 
   3   7   2       32.88       36.84      0.74 o 
   4   7   2      126.15      130.16      1.64 o 
   5   7   2        0.72        0.50      0.20 o 
   6   7   2      258.50      256.31      2.93 o 
   7   7   2       10.68       13.70      0.31 o 
   8   7   2       13.44       11.02      0.26 o 
   9   7   2        3.01        2.70      0.19 o 
  10   7   2        5.05        4.67      0.56 o 
  11   7   2        2.93        3.79      0.49 o 
  12   7   2       29.62       28.42      0.69 o 
  13   7   2       22.28       25.16      0.76 o 
  14   7   2       11.50       13.33      0.80 o 
 -14   8   2        1.34        1.15      0.28 o 
 -13   8   2        0.19        0.26      0.29 o 
 -12   8   2        1.83        2.01      0.41 o 
 -11   8   2       34.15       34.52      1.02 o 
 -10   8   2        0.79        1.15      0.37 o 
  -9   8   2        1.49        1.50      0.36 o 
  -8   8   2        7.51        7.77      0.50 o 
  -7   8   2       71.55       69.12      1.32 o 
  -6   8   2        3.00        3.22      0.18 o 
  -5   8   2       23.50       27.86      0.66 o 
  -4   8   2      133.59      137.12      1.63 o 
  -3   8   2        9.42        9.29      0.29 o 
  -2   8   2       52.03       53.59      2.05 o 
  -1   8   2       42.25       37.83      0.75 o 
   0   8   2       31.90       33.82      0.68 o 
   1   8   2      542.03      559.32      8.19 o 
   2   8   2      420.06      433.03      6.16 o 
   3   8   2      124.69      126.80      2.02 o 
   4   8   2      277.91      284.93      4.58 o 
   5   8   2        6.60        4.96      0.33 o 
   6   8   2        2.77        3.53      0.30 o 
   7   8   2       53.61       49.41      0.88 o 
   8   8   2       11.01        9.30      0.41 o 
   9   8   2        6.41        4.58      0.22 o 
  10   8   2        0.09        0.08      0.37 o 
  11   8   2        0.28        0.34      0.39 o 
  12   8   2       18.29       18.43      0.87 o 
  13   8   2        5.80        4.17      0.46 o 
 -13   9   2        1.87        0.77      0.36 o 
 -12   9   2        0.19        0.27      0.27 o 
 -11   9   2        9.92       10.13      0.55 o 
 -10   9   2       40.84       42.55      1.18 o 
  -9   9   2       20.89       21.67      0.93 o 
  -8   9   2       15.43       17.72      0.75 o 
  -7   9   2       28.05       29.25      0.89 o 
  -6   9   2      234.82      230.97      3.27 o 
  -5   9   2       35.15       35.74      0.66 o 
  -4   9   2       47.96       49.96      0.75 o 
  -3   9   2        2.94        3.20      0.25 o 
  -2   9   2        5.26        5.36      0.29 o 
  -1   9   2       16.34       16.04      0.48 o 
   0   9   2      128.72      132.87      1.87 o 
   1   9   2        8.63        9.59      0.45 o 
   2   9   2       37.91       34.25      0.76 o 
   3   9   2       30.02       28.32      0.75 o 
   4   9   2       93.68       97.51      1.96 o 
   5   9   2       26.89       24.90      0.71 o 
   6   9   2      335.44      328.64      4.95 o 
   7   9   2       37.49       36.94      0.78 o 
   8   9   2      145.06      128.84      3.43 o 
   9   9   2       47.58       48.96      1.76 o 
  10   9   2       84.52       79.60      2.16 o 
  11   9   2       10.83        7.92      0.84 o 
  12   9   2        0.15       -0.11      0.50 o 
 -11  10   2        2.09        2.09      0.61 o 
 -10  10   2        4.86        5.11      0.60 o 
  -9  10   2        0.29        0.16      0.40 o 
  -8  10   2        5.30        5.33      0.64 o 
  -7  10   2        6.24        5.34      0.82 o 
  -6  10   2       46.09       45.96      1.51 o 
  -5  10   2      116.64      114.53      2.00 o 
  -4  10   2        3.00        2.22      0.23 o 
  -3  10   2        3.63        2.86      0.27 o 
  -2  10   2       48.04       50.30      2.42 o 
  -1  10   2       96.18       95.86      1.46 o 
   0  10   2       23.11       26.12      2.04 o 
   1  10   2        6.22        8.79      0.53 o 
   2  10   2        5.02        6.65      0.46 o 
   3  10   2      111.95      112.51      2.00 o 
   4  10   2        1.83        2.51      0.53 o 
   5  10   2       77.49       75.85      2.03 o 
   6  10   2        0.04        0.38      0.22 o 
   7  10   2       20.54       22.69      0.73 o 
   8  10   2        0.15        0.10      0.15 o 
   9  10   2        2.51        4.83      0.77 o 
  10  10   2       71.01       81.99      2.39 o 
  11  10   2       81.27       88.25      2.78 o 
  -9  11   2        9.91        6.99      1.40 o 
  -8  11   2       72.77       79.53      1.90 o 
  -7  11   2       11.86       12.49      0.86 o 
  -6  11   2       28.76       26.94      0.97 o 
  -5  11   2       30.26       27.66      0.68 o 
  -4  11   2        5.16        5.56      0.40 o 
  -3  11   2       10.65       11.72      0.42 o 
  -2  11   2       23.66       25.71      0.65 o 
  -1  11   2        3.35        3.45      0.33 o 
   0  11   2       15.56       18.35      0.70 o 
   1  11   2       66.84       69.25      1.27 o 
   2  11   2        4.29        4.05      0.40 o 
   3  11   2       15.93       17.46      0.69 o 
   4  11   2       36.07       40.67      0.92 o 
   5  11   2       19.64       21.92      0.81 o 
   6  11   2        2.53        2.54      0.35 o 
   7  11   2       20.20       21.19      0.71 o 
   8  11   2       10.34        9.16      0.94 o 
   9  11   2       11.11       11.63      1.05 o 
  -7  12   2        9.07       10.11      0.88 o 
  -6  12   2        2.07        2.44      0.54 o 
  -5  12   2       26.27       24.11      0.94 o 
  -4  12   2        1.02        1.09      0.40 o 
  -3  12   2        5.72        4.74      0.89 o 
  -2  12   2        4.78        3.64      0.89 o 
  -1  12   2        3.03        2.47      0.41 o 
   0  12   2       23.93       26.50      0.81 o 
   1  12   2       15.13       18.19      0.71 o 
   2  12   2       47.55       47.82      1.12 o 
   3  12   2        0.59        0.26      0.29 o 
   4  12   2        0.24        0.02      0.27 o 
   5  12   2        3.47        3.94      0.45 o 
   6  12   2       18.98       19.74      1.10 o 
  -2  13   2       12.03       12.47      1.38 o 
  -1  13   2        0.34        0.25      0.27 o 
   0  13   2        2.48        2.06      0.36 o 
   1  13   2        4.80        3.03      0.43 o 
 -17   1   3       27.59       27.94      0.66 o 
 -16   1   3       12.38       10.15      0.42 o 
 -15   1   3       80.80       90.99      1.50 o 
 -14   1   3        0.01        0.32      0.26 o 
 -13   1   3      295.21      266.21      3.31 o 
 -12   1   3      601.03      538.41      7.50 o 
 -11   1   3      146.81      162.70      2.10 o 
 -10   1   3       21.76       21.67      0.46 o 
  -9   1   3       14.50       16.26      0.32 o 
  -8   1   3      344.32      353.96      4.12 o 
  -7   1   3      609.10      649.45      8.58 o 
  -6   1   3     2264.94     2596.81     70.35 o 
  -5   1   3     1320.91     1443.29     31.00 o 
  -4   1   3      271.75      294.47      3.99 o 
  -3   1   3      327.93      326.12      3.87 o 
  -2   1   3       42.81       61.69      0.63 o 
  -1   1   3     2981.79     3025.55     71.83 o 
   0   1   3        4.40        0.15      0.09 o 
   1   1   3     5122.90     5106.21    173.30 o 
   2   1   3        0.02        0.33      0.08 o 
   3   1   3     1225.03     1315.72     22.83 o 
   4   1   3      840.71      928.64     12.89 o 
   5   1   3      601.24      632.25     13.24 o 
   6   1   3      105.37      118.46      1.12 o 
   7   1   3      150.80      160.35      1.66 o 
   8   1   3      761.53      774.58     13.19 o 
   9   1   3       47.05       35.04      0.48 o 
  10   1   3       31.43       39.62      0.79 o 
  11   1   3      754.13      774.02     11.01 o 
  12   1   3      379.08      349.51      4.30 o 
  13   1   3       49.08       57.10      1.25 o 
  14   1   3       22.85       19.21      0.47 o 
  15   1   3       13.90       16.23      0.66 o 
  16   1   3        0.00        0.11      0.40 o 
 -17   2   3        4.02        6.09      0.40 o 
 -16   2   3       84.98       95.46      1.66 o 
 -15   2   3       10.21       10.77      0.57 o 
 -14   2   3        1.89        3.46      0.36 o 
 -13   2   3       74.13       78.68      1.24 o 
 -12   2   3      176.22      170.46      2.51 o 
 -11   2   3      153.63      141.62      2.14 o 
 -10   2   3      100.52       98.84      1.00 o 
  -9   2   3       44.49       42.22      0.59 o 
  -8   2   3      123.44      124.30      1.22 o 
  -7   2   3      132.15      155.10      1.63 o 
  -6   2   3      791.96      847.30     20.02 o 
  -5   2   3      548.64      587.59      9.69 o 
  -4   2   3      119.17      106.51      1.33 o 
  -3   2   3       20.63       17.92      0.39 o 
  -2   2   3      999.76     1132.30     22.11 o 
  -1   2   3      110.77      132.92      1.64 o 
   0   2   3      415.67      405.71      5.91 o 
   1   2   3      108.86      117.18      1.22 o 
   2   2   3      522.45      553.30     11.03 o 
   3   2   3       33.52       31.29      0.39 o 
   4   2   3       17.28       20.87      0.21 o 
   5   2   3      520.70      572.62      9.44 o 
   6   2   3      159.13      161.16      2.41 o 
   7   2   3      225.84      193.64      2.87 o 
   8   2   3      205.67      212.15      3.42 o 
   9   2   3        0.33        2.06      0.49 o 
  10   2   3       52.37       47.71      0.84 o 
  11   2   3      178.02      180.83      3.18 o 
  12   2   3      267.00      252.84      4.47 o 
  13   2   3       18.58       16.14      0.59 o 
  14   2   3       10.85       11.61      0.62 o 
  15   2   3        5.93        7.87      0.37 o 
  16   2   3        0.63       -0.05      0.37 o 
 -17   3   3       15.65       22.70      0.71 o 
 -16   3   3        1.43        2.58      0.42 o 
 -15   3   3        9.62       11.39      0.49 o 
 -14   3   3        2.76        3.91      0.90 o 
 -13   3   3       42.99       41.35      0.90 o 
 -12   3   3        1.68        3.02      0.33 o 
 -11   3   3      292.16      302.93      4.59 o 
 -10   3   3      206.40      189.73      2.58 o 
  -9   3   3      564.30      560.16      7.79 o 
  -8   3   3      184.03      167.62      2.18 o 
  -7   3   3      329.17      321.74      3.74 o 
  -6   3   3       69.91       62.38      0.81 o 
  -5   3   3       30.47       33.20      1.36 o 
  -4   3   3       12.11        9.73      0.15 o 
  -3   3   3        2.66        4.95      0.40 o 
  -2   3   3      233.82      251.81      2.56 o 
  -1   3   3       92.06       94.05      0.89 o 
   0   3   3      867.40      972.30     14.02 o 
   1   3   3       44.41       37.41      0.42 o 
   2   3   3       68.96       74.65      0.88 o 
   3   3   3      207.77      194.27      1.86 o 
   4   3   3      226.65      242.46      5.98 o 
   5   3   3      454.88      472.07      7.66 o 
   6   3   3       37.19       50.17      0.87 o 
   7   3   3       40.05       33.37      0.73 o 
   8   3   3      874.88      890.28     17.76 o 
   9   3   3       79.46       69.08      1.84 o 
  10   3   3      170.31      165.37      2.34 o 
  11   3   3       21.78       21.46      0.70 o 
  12   3   3       34.00       43.29      1.15 o 
  13   3   3        0.03        0.67      0.31 o 
  14   3   3       18.99       17.49      0.66 o 
  15   3   3        0.33        0.18      0.39 o 
  16   3   3       16.90       20.28      0.83 o 
 -16   4   3       24.15       28.28      0.94 o 
 -15   4   3        0.63        0.55      0.30 o 
 -14   4   3       13.65       14.35      0.64 o 
 -13   4   3       23.87       22.54      0.56 o 
 -12   4   3       11.76        9.54      0.41 o 
 -11   4   3      284.27      288.66      4.32 o 
 -10   4   3      202.85      216.61      3.08 o 
  -9   4   3      202.81      193.41      2.75 o 
  -8   4   3      797.48      801.34     13.91 o 
  -7   4   3       26.24       19.96      0.58 o 
  -6   4   3       51.92       57.00      1.48 o 
  -5   4   3        6.85        7.73      0.38 o 
  -4   4   3        2.45        1.53      0.31 o 
  -3   4   3       13.18       11.72      0.19 o 
  -2   4   3      218.68      224.81      2.73 o 
  -1   4   3      650.44      686.24     13.38 o 
   0   4   3        2.93        2.19      0.22 o 
   1   4   3     4972.56     5469.10    169.64 o 
   2   4   3      192.81      179.19      2.22 o 
   3   4   3       72.68       85.79      0.92 o 
   4   4   3      146.25      168.07      1.64 o 
   5   4   3      171.34      170.77      2.61 o 
   6   4   3      462.53      460.25      8.12 o 
   7   4   3        0.54        0.80      0.42 o 
   8   4   3       15.63       14.67      0.61 o 
   9   4   3       37.92       44.06      1.11 o 
  10   4   3        0.67        1.04      0.35 o 
  11   4   3        0.02        0.53      0.25 o 
  12   4   3       18.98       15.96      0.52 o 
  13   4   3        2.29        1.06      0.38 o 
  14   4   3        0.39        0.79      0.41 o 
  15   4   3       37.54       44.57      1.49 o 
 -16   5   3       19.12       25.83      0.84 o 
 -15   5   3       13.56       17.30      0.77 o 
 -14   5   3        2.11        2.25      0.44 o 
 -13   5   3      136.32      130.94      2.06 o 
 -12   5   3       61.39       58.75      1.05 o 
 -11   5   3       34.57       34.02      0.89 o 
 -10   5   3     1249.25     1224.29     25.04 o 
  -9   5   3      120.82      124.73      2.19 o 
  -8   5   3       69.83       66.73      1.45 o 
  -7   5   3       12.10       10.54      0.47 o 
  -6   5   3        2.30        2.05      0.29 o 
  -5   5   3        2.65        2.10      0.29 o 
  -4   5   3       40.44       44.93      0.90 o 
  -3   5   3       38.05       35.18      0.52 o 
  -2   5   3       81.67       97.17      1.43 o 
  -1   5   3      464.93      495.32      7.15 o 
   0   5   3     2070.52     2403.80     49.03 o 
   1   5   3      928.78      972.42     19.74 o 
   2   5   3       13.65       10.44      0.33 o 
   3   5   3      749.31      742.33     10.80 o 
   4   5   3        0.06        0.70      0.28 o 
   5   5   3        2.40        2.40      0.16 o 
   6   5   3      128.71      133.88      6.19 o 
   7   5   3       11.43        9.75      0.57 o 
   8   5   3       34.04       38.44      0.99 o 
   9   5   3        3.97        2.74      0.61 o 
  10   5   3       23.06       20.81      1.04 o 
  11   5   3        3.31        4.93      0.50 o 
  12   5   3       36.34       38.21      0.83 o 
  13   5   3       78.38       80.02      1.41 o 
  14   5   3       25.08       25.85      0.99 o 
  15   5   3       73.26       77.80      1.84 o 
 -15   6   3        5.81        7.02      0.55 o 
 -14   6   3      100.25      103.67      1.84 o 
 -13   6   3       48.08       44.60      1.05 o 
 -12   6   3        1.83        2.57      0.35 o 
 -11   6   3       21.74       19.55      0.71 o 
 -10   6   3      345.75      355.02      6.11 o 
  -9   6   3      105.01      104.10      1.86 o 
  -8   6   3       42.04       43.53      0.91 o 
  -7   6   3        4.70        4.01      0.48 o 
  -6   6   3      103.24       93.00      1.41 o 
  -5   6   3       14.60       18.95      0.63 o 
  -4   6   3        2.03        1.51      0.37 o 
  -3   6   3      174.97      170.53      2.90 o 
  -2   6   3        8.09        7.92      0.38 o 
  -1   6   3      129.75      159.60      1.77 o 
   0   6   3       27.69       23.81      0.84 o 
   1   6   3       19.97       17.70      0.63 o 
   2   6   3       46.96       42.49      0.63 o 
   3   6   3      311.92      313.66      3.89 o 
   4   6   3      141.07      146.23      1.93 o 
   5   6   3      565.55      548.72      7.78 o 
   6   6   3      524.59      520.75      7.44 o 
   7   6   3       14.41       12.27      0.73 o 
   8   6   3      310.72      284.50      4.72 o 
   9   6   3       48.51       43.05      1.11 o 
  10   6   3      137.27      135.44      3.51 o 
  11   6   3       16.55       18.74      1.02 o 
  12   6   3       38.50       36.92      1.30 o 
  13   6   3       30.44       31.69      1.00 o 
  14   6   3        0.16        0.06      0.35 o 
 -14   7   3       15.79       15.48      0.65 o 
 -13   7   3        8.09        6.06      0.48 o 
 -12   7   3        0.01       -0.21      0.31 o 
 -11   7   3       31.16       33.22      0.90 o 
 -10   7   3       25.27       25.70      0.83 o 
  -9   7   3       11.87       14.11      1.38 o 
  -8   7   3       16.25       19.03      0.72 o 
  -7   7   3      114.79      117.76      1.94 o 
  -6   7   3      137.57      134.21      2.27 o 
  -5   7   3       72.46       62.66      1.26 o 
  -4   7   3      124.07      135.51      2.43 o 
  -3   7   3        6.00       10.89      0.48 o 
  -2   7   3        0.00        0.53      0.28 o 
  -1   7   3      116.07      112.92      1.55 o 
   0   7   3       26.26       24.87      0.48 o 
   1   7   3      187.96      178.85      2.31 o 
   2   7   3        0.55        0.67      0.25 o 
   3   7   3       19.87       21.07      1.87 o 
   4   7   3      153.17      152.81      2.15 o 
   5   7   3      232.97      227.03      3.14 o 
   6   7   3      273.00      277.48      3.70 o 
   7   7   3        4.48        6.32      0.26 o 
   8   7   3       27.82       24.42      0.93 o 
   9   7   3        3.01        0.70      0.41 o 
  10   7   3        6.47        5.68      0.54 o 
  11   7   3       22.42       21.68      0.84 o 
  12   7   3        5.72        5.36      0.73 o 
  13   7   3        7.58        7.39      0.48 o 
  14   7   3        0.24       -0.10      0.31 o 
 -13   8   3        2.66        2.34      0.50 o 
 -12   8   3        0.00        0.23      0.37 o 
 -11   8   3       49.00       53.11      1.36 o 
 -10   8   3        6.48        5.29      0.67 o 
  -9   8   3       95.60       96.91      2.22 o 
  -8   8   3      110.46      110.38      2.24 o 
  -7   8   3      114.58      115.27      2.38 o 
  -6   8   3        0.21        0.76      0.42 o 
  -5   8   3      368.15      341.78      5.55 o 
  -4   8   3       25.33       24.81      0.80 o 
  -3   8   3      105.94      106.41      1.61 o 
  -2   8   3      205.49      207.02      2.95 o 
  -1   8   3        5.52        3.50      0.37 o 
   0   8   3       15.06       13.47      0.42 o 
   1   8   3        0.53        0.85      0.21 o 
   2   8   3      332.55      307.35      4.20 o 
   3   8   3      286.93      304.70      4.32 o 
   4   8   3       20.95       18.11      0.48 o 
   5   8   3      201.47      205.11      3.08 o 
   6   8   3        0.61        1.10      0.23 o 
   7   8   3       53.48       51.64      1.13 o 
   8   8   3       76.63       74.79      1.70 o 
   9   8   3       69.54       66.51      1.79 o 
  10   8   3       10.69       15.00      0.79 o 
  11   8   3       73.29       78.91      1.80 o 
  12   8   3        3.47        4.92      0.63 o 
  13   8   3       58.40       60.93      2.48 o 
 -12   9   3        5.75        4.73      0.49 o 
 -11   9   3       13.62       15.85      0.79 o 
 -10   9   3       33.59       31.71      1.07 o 
  -9   9   3        1.43        1.37      0.43 o 
  -8   9   3       25.22       24.77      0.98 o 
  -7   9   3        1.04        1.34      0.43 o 
  -6   9   3        0.33       -0.36      0.48 o 
  -5   9   3        8.06        8.22      0.77 o 
  -4   9   3       15.63       14.87      0.35 o 
  -3   9   3       57.22       56.82      0.88 o 
  -2   9   3       61.63       56.96      1.13 o 
  -1   9   3        1.44        0.78      0.22 o 
   0   9   3        0.08        0.09      0.20 o 
   1   9   3      156.32      155.66      2.16 o 
   2   9   3       90.71       95.83      1.44 o 
   3   9   3        6.57        6.72      0.48 o 
   4   9   3       45.32       43.85      0.74 o 
   5   9   3        4.53        4.21      0.27 o 
   6   9   3        3.93        4.53      0.31 o 
   7   9   3        4.79        3.99      0.26 o 
   8   9   3        1.39        1.96      0.48 o 
   9   9   3       18.37       22.32      1.13 o 
  10   9   3        5.51        5.10      0.76 o 
  11   9   3       20.12       20.14      1.01 o 
 -11  10   3        6.18        5.37      0.63 o 
 -10  10   3       63.34       64.17      2.05 o 
  -9  10   3        0.75        0.70      0.45 o 
  -8  10   3       52.50       51.37      1.36 o 
  -7  10   3        1.62        1.77      0.48 o 
  -6  10   3       69.17       71.25      1.74 o 
  -5  10   3        7.46        7.41      0.87 o 
  -4  10   3        0.02        0.40      0.24 o 
  -3  10   3        0.15        0.08      0.18 o 
  -2  10   3        8.68        8.82      0.72 o 
  -1  10   3       14.64       14.04      0.49 o 
   0  10   3        2.31        2.08      0.29 o 
   1  10   3        4.27        5.41      0.42 o 
   2  10   3      279.22      275.61      4.20 o 
   3  10   3      106.00      104.00      2.30 o 
   4  10   3       20.83       20.02      0.53 o 
   5  10   3        6.17        5.69      0.34 o 
   6  10   3        6.62        6.95      0.45 o 
   7  10   3       16.96       13.47      0.93 o 
   8  10   3        2.44        2.58      0.65 o 
   9  10   3        2.58        2.99      0.69 o 
  10  10   3        0.00        0.39      0.81 o 
  -9  11   3       20.10       19.54      1.08 o 
  -8  11   3        7.39        7.57      0.67 o 
  -7  11   3       22.12       29.05      1.75 o 
  -6  11   3       11.92        9.92      0.78 o 
  -5  11   3       69.66       67.59      1.95 o 
  -4  11   3       16.24       16.22      0.76 o 
  -3  11   3        0.00       -0.02      0.18 o 
  -2  11   3       14.07       12.93      0.60 o 
  -1  11   3        0.00        0.25      0.27 o 
   0  11   3       17.96       18.12      1.01 o 
   1  11   3       14.69       14.86      1.07 o 
   2  11   3       36.72       35.63      0.85 o 
   3  11   3        0.06        0.57      0.38 o 
   4  11   3        5.22        5.99      0.64 o 
   5  11   3        4.29        4.82      0.39 o 
   6  11   3        0.04        0.12      0.18 o 
   7  11   3       14.34       12.55      0.99 o 
   8  11   3       22.99       23.79      1.56 o 
  -6  12   3       15.15       15.24      0.87 o 
  -5  12   3        9.85        9.07      0.88 o 
  -4  12   3       14.89       11.71      0.81 o 
  -3  12   3        2.96        2.58      0.61 o 
  -2  12   3        0.10        0.10      0.24 o 
  -1  12   3        4.44        3.05      0.74 o 
   0  12   3       16.07       15.19      0.67 o 
   1  12   3        0.87        0.94      0.33 o 
   2  12   3        6.14        5.83      0.66 o 
   3  12   3        0.75        0.69      0.40 o 
   4  12   3        8.52        9.63      0.71 o 
   5  12   3        8.45        9.05      0.71 o 
 -17   0   4       72.36       96.20      2.60 o 
 -16   0   4       16.31       16.41      0.65 o 
 -15   0   4        4.76        4.50      1.11 o 
 -14   0   4        2.69        3.29      1.53 o 
 -13   0   4        1.22        1.00      0.35 o 
 -12   0   4       47.28       56.92      1.13 o 
 -11   0   4      574.61      543.16     11.61 o 
 -10   0   4       31.17       39.35      0.95 o 
  -9   0   4      762.38      762.04     17.13 o 
  -8   0   4      187.42      157.97      3.45 o 
  -7   0   4        3.20        1.51      0.36 o 
  -6   0   4       90.99      120.27      2.19 o 
  -5   0   4     1763.63     1914.93     66.88 o 
  -4   0   4     2160.25     2354.88     74.90 o 
  -3   0   4      174.35      170.23      2.68 o 
  -2   0   4      305.46      302.56      5.24 o 
  -1   0   4       47.08       31.30      0.55 o 
   0   0   4      270.50      266.16      4.28 o 
   1   0   4      990.39     1061.88     31.00 o 
   2   0   4      228.35      245.23      3.99 o 
   3   0   4       76.92       72.12      1.11 o 
   4   0   4      879.13     1009.94     23.66 o 
   5   0   4     1530.24     1808.79     51.01 o 
   6   0   4      627.39      742.43     15.29 o 
   7   0   4        0.17        0.18      0.11 o 
   8   0   4      294.27      290.10      4.16 o 
   9   0   4        0.46        1.68      0.53 o 
  10   0   4      142.44      126.49      2.24 o 
  11   0   4       85.52       78.30      1.47 o 
  12   0   4      208.78      189.61      3.90 o 
  13   0   4      102.15      105.37      3.07 o 
  14   0   4        2.04        0.18      0.59 o 
  15   0   4        5.91        8.80      1.09 o 
  16   0   4       54.94       63.36      3.94 o 
 -17   1   4        0.04        0.06      0.22 o 
 -16   1   4       34.25       36.70      0.93 o 
 -15   1   4       11.33       14.52      0.61 o 
 -14   1   4        2.14        1.28      0.16 o 
 -13   1   4       14.85       13.56      0.31 o 
 -12   1   4       37.67       29.94      0.49 o 
 -11   1   4       11.66        8.35      1.12 o 
 -10   1   4       98.82       88.34      1.07 o 
  -9   1   4        0.06        0.33      0.13 o 
  -8   1   4      182.98      164.88      1.74 o 
  -7   1   4       90.42       85.89      1.57 o 
  -6   1   4       37.27       41.94      0.80 o 
  -5   1   4      717.75      738.22     15.61 o 
  -4   1   4      394.84      380.23      5.14 o 
  -3   1   4        5.01        3.94      0.27 o 
  -2   1   4      702.20      764.94     13.00 o 
  -1   1   4      526.70      531.30      7.27 o 
   0   1   4        2.79        3.95      0.18 o 
   1   1   4       53.83       42.46      0.86 o 
   2   1   4        6.09        4.80      0.15 o 
   3   1   4       58.22       66.52      0.67 o 
   4   1   4      246.34      246.13      2.74 o 
   5   1   4       74.51       69.14      0.63 o 
   6   1   4        3.44        5.54      0.23 o 
   7   1   4      174.25      166.82      1.54 o 
   8   1   4       66.46       65.28      0.95 o 
   9   1   4       30.45       31.76      0.55 o 
  10   1   4        5.23        6.04      0.27 o 
  11   1   4      299.40      287.99      4.78 o 
  12   1   4      196.27      193.33      3.21 o 
  13   1   4        7.81        8.57      0.43 o 
  14   1   4        0.06        0.31      0.59 o 
  15   1   4       15.16       16.74      1.36 o 
  16   1   4        7.33        8.09      0.84 o 
 -16   2   4       15.04       13.22      0.55 o 
 -15   2   4       46.70       53.66      1.25 o 
 -14   2   4        3.73        5.10      0.50 o 
 -13   2   4       94.61       87.13      1.59 o 
 -12   2   4       85.26       84.60      1.17 o 
 -11   2   4       54.14       47.69      0.80 o 
 -10   2   4       48.48       41.47      0.71 o 
  -9   2   4       75.32       71.07      1.16 o 
  -8   2   4      140.67      139.60      1.56 o 
  -7   2   4       16.52       17.81      0.28 o 
  -6   2   4      553.32      556.02      9.43 o 
  -5   2   4      415.49      428.06      7.07 o 
  -4   2   4     1424.44     1555.40     35.41 o 
  -3   2   4      259.87      247.10      3.59 o 
  -2   2   4       35.03       44.52      0.68 o 
  -1   2   4      814.89      863.20     22.84 o 
   0   2   4        1.37        3.86      0.39 o 
   1   2   4      620.54      636.55     12.34 o 
   2   2   4      793.74      870.73     25.34 o 
   3   2   4      293.50      307.00     19.93 o 
   4   2   4       97.97       92.76      1.09 o 
   5   2   4      435.37      439.05      5.79 o 
   6   2   4       20.25       16.90      0.46 o 
   7   2   4        0.00        0.46      0.30 o 
   8   2   4       36.08       33.74      0.69 o 
   9   2   4      131.97      141.10      2.81 o 
  10   2   4       29.71       30.05      0.58 o 
  11   2   4       62.55       67.86      1.17 o 
  12   2   4      399.93      410.79     11.48 o 
  13   2   4        0.31        0.13      0.26 o 
  14   2   4       26.19       31.36      0.83 o 
  15   2   4        2.76        2.02      0.58 o 
 -16   3   4       40.16       49.16      1.25 o 
 -15   3   4       14.49       13.57      0.56 o 
 -14   3   4       75.19       76.94      1.38 o 
 -13   3   4        0.00        0.68      0.32 o 
 -12   3   4       29.88       29.99      0.69 o 
 -11   3   4      152.57      135.85      1.98 o 
 -10   3   4      294.33      281.65      3.67 o 
  -9   3   4      123.90      131.15      1.75 o 
  -8   3   4      124.73      124.42      1.52 o 
  -7   3   4        1.79        0.72      0.10 o 
  -6   3   4        2.23        0.96      0.26 o 
  -5   3   4       87.51       92.07      1.40 o 
  -4   3   4      374.47      366.14      5.77 o 
  -3   3   4      574.51      589.01     10.09 o 
  -2   3   4        0.33        1.80      0.15 o 
  -1   3   4      674.40      734.68     13.37 o 
   0   3   4      307.07      300.30     11.82 o 
   1   3   4     2322.65     2743.49     65.35 o 
   2   3   4       82.77       75.03      1.38 o 
   3   3   4       37.43       30.38      0.38 o 
   4   3   4        0.54        0.60      0.19 o 
   5   3   4      169.02      155.66      2.30 o 
   6   3   4        3.51        3.01      0.34 o 
   7   3   4      392.73      370.89      6.35 o 
   8   3   4      380.07      350.86      5.90 o 
   9   3   4       17.98       21.84      0.68 o 
  10   3   4      132.75      130.99      3.16 o 
  11   3   4      155.75      155.59      2.53 o 
  12   3   4      206.20      200.04      3.41 o 
  13   3   4       14.50       14.99      0.75 o 
  14   3   4        0.15        0.35      0.46 o 
  15   3   4        0.08        0.00      0.27 o 
 -16   4   4       17.26       23.29      0.87 o 
 -15   4   4        1.98        3.00      0.72 o 
 -14   4   4       30.37       30.56      1.12 o 
 -13   4   4        6.25        5.93      0.40 o 
 -12   4   4      308.14      286.62      4.05 o 
 -11   4   4       56.66       51.25      0.95 o 
 -10   4   4      164.44      152.36      2.20 o 
  -9   4   4       14.05       19.53      0.68 o 
  -8   4   4       94.98       76.27      1.10 o 
  -7   4   4       46.55       43.53      0.80 o 
  -6   4   4        0.01        0.21      0.26 o 
  -5   4   4      265.92      256.43      2.97 o 
  -4   4   4        0.60        1.21      0.19 o 
  -3   4   4        4.02        5.76      0.25 o 
  -2   4   4      162.51      161.98      1.75 o 
  -1   4   4       15.66        9.73      0.25 o 
   0   4   4      489.81      536.33      6.86 o 
   1   4   4      566.79      540.42      6.95 o 
   2   4   4      544.54      555.29      7.87 o 
   3   4   4      374.31      365.97      4.29 o 
   4   4   4       58.49       59.21      0.62 o 
   5   4   4       78.01       78.37      1.37 o 
   6   4   4        0.81        0.53      0.31 o 
   7   4   4      160.50      175.05      3.30 o 
   8   4   4      278.66      272.29      5.12 o 
   9   4   4      273.37      255.69      4.43 o 
  10   4   4       31.19       38.16      1.38 o 
  11   4   4       23.88       28.14      0.84 o 
  12   4   4       10.36       10.12      0.49 o 
  13   4   4        0.00        0.20      0.33 o 
  14   4   4       14.62       15.75      0.70 o 
  15   4   4       17.59       24.51      1.10 o 
 -15   5   4        0.46        0.25      0.35 o 
 -14   5   4        7.16        8.63      0.49 o 
 -13   5   4        8.20        6.91      0.54 o 
 -12   5   4        0.29        0.61      0.32 o 
 -11   5   4       22.85       23.54      0.70 o 
 -10   5   4        0.88        1.13      0.41 o 
  -9   5   4      534.79      518.90      7.93 o 
  -8   5   4       33.47       30.36      0.73 o 
  -7   5   4      114.66      109.41      1.77 o 
  -6   5   4      421.78      428.45      6.54 o 
  -5   5   4      154.48      134.49      2.00 o 
  -4   5   4      215.57      225.49      3.36 o 
  -3   5   4      139.74      148.46      1.82 o 
  -2   5   4        0.15        0.12      0.13 o 
  -1   5   4        5.38        6.21      0.26 o 
   0   5   4      105.52       96.66      1.50 o 
   1   5   4        0.00        0.95      0.46 o 
   2   5   4      181.76      162.52      2.17 o 
   3   5   4        0.01        0.80      0.32 o 
   4   5   4      101.56      105.02      1.15 o 
   5   5   4       40.41       38.25      0.53 o 
   6   5   4      149.36      152.17      3.73 o 
   7   5   4      842.40      869.84     19.13 o 
   8   5   4       76.36       68.03      1.79 o 
   9   5   4        2.45        1.77      0.61 o 
  10   5   4        1.60        0.67      0.52 o 
  11   5   4        0.35        0.31      0.42 o 
  12   5   4        0.15        0.61      0.34 o 
  13   5   4       11.15        9.87      0.73 o 
  14   5   4        2.78        2.58      0.80 o 
 -15   6   4        0.02        0.10      0.28 o 
 -14   6   4        3.89        2.31      0.45 o 
 -13   6   4        3.13        3.03      0.41 o 
 -12   6   4       45.92       43.45      1.02 o 
 -11   6   4       45.09       45.40      0.99 o 
 -10   6   4       18.37       17.43      0.71 o 
  -9   6   4        4.17        3.31      0.48 o 
  -8   6   4      112.04      107.83      2.41 o 
  -7   6   4       26.81       22.78      0.74 o 
  -6   6   4      119.63      111.64      2.16 o 
  -5   6   4       64.94       67.39      2.41 o 
  -4   6   4       42.59       41.61      1.34 o 
  -3   6   4        7.79        5.67      0.30 o 
  -2   6   4        6.15        6.02      0.34 o 
  -1   6   4       41.86       41.32      6.40 o 
   0   6   4       70.26       70.39      1.70 o 
   1   6   4        3.19        1.45      0.26 o 
   2   6   4      708.20      713.02     12.24 o 
   3   6   4      143.76      131.95      1.60 o 
   4   6   4       78.07       71.78      1.11 o 
   5   6   4       17.82       22.59      0.34 o 
   6   6   4       94.78       99.07      2.15 o 
   7   6   4       56.32       56.91      1.51 o 
   8   6   4      194.56      186.15      3.59 o 
   9   6   4      114.05      123.80      3.00 o 
  10   6   4       34.31       33.48      1.44 o 
  11   6   4        2.09        2.38      0.52 o 
  12   6   4       10.17       10.64      0.72 o 
  13   6   4       44.68       52.79      1.19 o 
  14   6   4        0.23        0.34      0.45 o 
 -14   7   4        9.33        9.59      0.54 o 
 -13   7   4        0.28        0.36      0.35 o 
 -12   7   4       32.21       31.60      0.84 o 
 -11   7   4        0.42        0.69      0.35 o 
 -10   7   4       31.12       30.30      1.00 o 
  -9   7   4      247.56      253.22      4.32 o 
  -8   7   4      119.36      128.09      2.55 o 
  -7   7   4      155.89      156.37      2.88 o 
  -6   7   4      453.13      443.52      9.46 o 
  -5   7   4        0.91        1.04      0.51 o 
  -4   7   4        4.00        3.97      0.52 o 
  -3   7   4       17.46       12.26      0.63 o 
  -2   7   4        0.00        0.38      0.55 o 
  -1   7   4       12.73       13.22      0.52 o 
   0   7   4      117.75      107.51      1.75 o 
   1   7   4      775.61      818.36     15.92 o 
   2   7   4      289.43      286.38      4.95 o 
   3   7   4       61.25       58.28      1.08 o 
   4   7   4       64.15       63.78      1.22 o 
   5   7   4        7.20        7.20      0.25 o 
   6   7   4       17.06       13.40      0.57 o 
   7   7   4      126.80      119.41      2.51 o 
   8   7   4        4.81        3.04      0.55 o 
   9   7   4       32.60       35.47      1.30 o 
  10   7   4       11.33        7.11      0.91 o 
  11   7   4        5.30        4.22      0.70 o 
  12   7   4        2.38        3.02      0.60 o 
  13   7   4       21.57       28.84      1.05 o 
 -13   8   4       18.03       18.81      0.84 o 
 -12   8   4        4.64        4.93      0.65 o 
 -11   8   4       10.83        8.54      1.29 o 
 -10   8   4      142.61      142.58      2.79 o 
  -9   8   4       72.91       76.56      1.69 o 
  -8   8   4        4.87        5.54      0.58 o 
  -7   8   4       49.47       52.61      1.55 o 
  -6   8   4      175.83      173.19      3.26 o 
  -5   8   4       61.00       53.61      1.69 o 
  -4   8   4        0.37        1.20      0.49 o 
  -3   8   4       11.81       11.95      0.71 o 
  -2   8   4        0.43        0.05      0.42 o 
  -1   8   4       91.58       88.79      1.41 o 
   0   8   4        0.08       -0.10      0.28 o 
   1   8   4       20.41       21.11      0.68 o 
   2   8   4       73.20       70.76      1.11 o 
   3   8   4        0.15        0.23      0.24 o 
   4   8   4        0.64        0.57      0.29 o 
   5   8   4       68.39       65.94      1.10 o 
   6   8   4        0.03        0.08      0.13 o 
   7   8   4        0.15        0.08      0.09 o 
   8   8   4        1.73        0.79      0.49 o 
   9   8   4        7.66        4.35      0.66 o 
  10   8   4        0.34        0.25      0.60 o 
  11   8   4       10.47       13.81      1.06 o 
  12   8   4       20.64       23.59      1.53 o 
 -11   9   4       61.90       59.08      1.79 o 
 -10   9   4      172.57      174.91      3.38 o 
  -9   9   4      114.09      115.45      2.56 o 
  -8   9   4       15.77       15.75      0.83 o 
  -7   9   4       34.59       35.03      1.30 o 
  -6   9   4       98.02       98.39      2.40 o 
  -5   9   4      124.66      126.03      2.45 o 
  -4   9   4        1.63        2.69      0.71 o 
  -3   9   4        0.34        0.30      0.41 o 
  -2   9   4        0.11        0.05      0.43 o 
  -1   9   4       41.32       42.47      1.41 o 
   0   9   4       54.95       49.35      1.51 o 
   1   9   4        2.37        1.32      0.28 o 
   2   9   4      214.11      200.22      4.03 o 
   3   9   4        0.96        2.07      0.34 o 
   4   9   4        8.70        8.73      0.47 o 
   5   9   4       18.12       15.83      0.48 o 
   6   9   4       33.80       37.66      1.10 o 
   7   9   4        1.77        6.13      2.58 o 
   8   9   4        5.53        6.37      0.77 o 
   9   9   4        0.04       -0.20      0.49 o 
  10   9   4        3.06        4.24      0.75 o 
 -10  10   4        6.05        8.70      0.77 o 
  -9  10   4        1.42        1.32      0.51 o 
  -8  10   4       11.82       13.81      0.82 o 
  -7  10   4        2.71        2.10      0.73 o 
  -6  10   4        0.26        0.44      0.46 o 
  -5  10   4        6.51        4.99      0.61 o 
  -4  10   4      102.16       95.85      2.30 o 
  -3  10   4        0.89        1.42      0.64 o 
  -2  10   4        9.38       11.69      0.85 o 
  -1  10   4       34.66       30.88      1.60 o 
   0  10   4       12.96       12.02      0.54 o 
   1  10   4       47.72       48.16      1.13 o 
   2  10   4       11.90       12.76      0.59 o 
   3  10   4        0.32        0.03      0.25 o 
   4  10   4       32.89       34.43      0.78 o 
   5  10   4       24.67       23.72      0.81 o 
   6  10   4       71.86       84.25      1.98 o 
   7  10   4        1.73        1.22      0.50 o 
   8  10   4        0.00       -0.01      0.38 o 
   9  10   4        0.91        0.76      0.60 o 
  -8  11   4        1.09        1.63      0.80 o 
  -7  11   4        1.54        1.94      0.67 o 
  -6  11   4        0.00        0.45      0.52 o 
  -5  11   4        2.64        2.33      0.54 o 
  -4  11   4       15.64       15.81      1.05 o 
  -3  11   4        0.83        1.23      0.47 o 
  -2  11   4       43.45       42.90      4.57 o 
  -1  11   4        6.28        6.08      0.82 o 
   0  11   4        4.09        5.76      0.45 o 
   1  11   4        1.50        2.05      0.38 o 
   2  11   4        0.01       -0.06      0.31 o 
   3  11   4        7.05        6.90      0.59 o 
   4  11   4        9.73       10.11      0.63 o 
   5  11   4        1.00        0.55      0.49 o 
   6  11   4        0.01        0.44      0.51 o 
  -4  12   4        0.45        0.55      0.52 o 
  -3  12   4        0.71        0.68      0.52 o 
  -2  12   4        0.52        0.39      0.46 o 
  -1  12   4       17.36       23.26      1.24 o 
   0  12   4        4.18        2.47      0.83 o 
   1  12   4       71.81       74.24      1.74 o 
   2  12   4        0.46        0.46      0.37 o 
   3  12   4       13.34       11.88      0.89 o 
 -16   1   5       38.61       41.69      1.19 o 
 -15   1   5        0.67        0.82      0.26 o 
 -14   1   5       24.84       21.39      0.82 o 
 -13   1   5        5.86        3.56      0.31 o 
 -12   1   5       16.33       15.53      0.78 o 
 -11   1   5      155.44      138.23      3.05 o 
 -10   1   5       87.27       75.36      1.36 o 
  -9   1   5        1.63        5.30      0.24 o 
  -8   1   5       40.60       33.34      0.91 o 
  -7   1   5      346.96      342.65      5.70 o 
  -6   1   5        4.05        6.37      0.41 o 
  -5   1   5       76.73       91.57      1.19 o 
  -4   1   5      129.09      141.54      1.79 o 
  -3   1   5      106.14      125.80      1.72 o 
  -2   1   5        3.03        4.17      0.23 o 
  -1   1   5      594.66      668.09     10.14 o 
   0   1   5      486.24      498.07      6.88 o 
   1   1   5      447.27      465.22      6.48 o 
   2   1   5      566.88      525.84      7.47 o 
   3   1   5        0.36        1.61      0.19 o 
   4   1   5       48.99       48.59      0.63 o 
   5   1   5       91.45       90.96      1.56 o 
   6   1   5        4.20        2.83      0.14 o 
   7   1   5       44.70       44.56      0.50 o 
   8   1   5        2.64        2.84      0.17 o 
   9   1   5      417.24      395.23      5.60 o 
  10   1   5      102.86       97.42      1.39 o 
  11   1   5      278.61      272.49      3.82 o 
  12   1   5       35.77       30.79      0.93 o 
  13   1   5       15.24       17.50      1.27 o 
  14   1   5       10.23        9.71      1.21 o 
  15   1   5        3.08        2.70      0.70 o 
 -16   2   5       18.31       19.51      0.86 o 
 -15   2   5       24.80       30.12      0.93 o 
 -14   2   5       17.99       18.18      0.72 o 
 -13   2   5       58.79       54.74      2.53 o 
 -12   2   5      237.73      210.42      4.21 o 
 -11   2   5       36.16       30.44      1.28 o 
 -10   2   5       52.90       48.65      1.34 o 
  -9   2   5      215.90      197.22      2.52 o 
  -8   2   5      542.55      559.55      8.50 o 
  -7   2   5        3.18        2.11      0.40 o 
  -6   2   5       23.74       19.92      0.67 o 
  -5   2   5        1.38        0.83      0.30 o 
  -4   2   5       86.48       83.00      1.29 o 
  -3   2   5       63.37       68.48      1.08 o 
  -2   2   5      106.92      106.81      1.62 o 
  -1   2   5      265.88      274.11      4.02 o 
   0   2   5       16.27       11.29      0.44 o 
   1   2   5        0.38        0.21      0.13 o 
   2   2   5       61.98       61.71      0.76 o 
   3   2   5       66.85       55.64      0.67 o 
   4   2   5      155.31      143.55      1.75 o 
   5   2   5      202.28      227.67      2.77 o 
   6   2   5      571.61      602.98      9.05 o 
   7   2   5      225.65      224.13      3.45 o 
   8   2   5        1.20        1.68      0.33 o 
   9   2   5      194.40      188.09      3.06 o 
  10   2   5        0.21        0.29      0.20 o 
  11   2   5       47.52       47.25      0.96 o 
  12   2   5        0.69        1.24      0.22 o 
  13   2   5       12.64       12.52      0.54 o 
  14   2   5       83.24       84.90      2.89 o 
 -15   3   5       16.99       19.23      0.79 o 
 -14   3   5       12.19       10.53      0.55 o 
 -13   3   5       11.89       10.80      0.49 o 
 -12   3   5       33.13       35.57      0.79 o 
 -11   3   5       80.74       88.42      1.68 o 
 -10   3   5      439.85      435.35      6.50 o 
  -9   3   5       30.33       29.86      0.78 o 
  -8   3   5       62.25       57.28      0.96 o 
  -7   3   5       74.12       76.85      1.44 o 
  -6   3   5      382.94      382.22      6.49 o 
  -5   3   5      645.13      661.38     12.34 o 
  -4   3   5      444.96      436.46      7.40 o 
  -3   3   5        0.56        0.56      0.26 o 
  -2   3   5      102.13      107.56      1.92 o 
  -1   3   5       17.17       28.78      0.80 o 
   0   3   5      146.18      146.85      1.78 o 
   1   3   5       64.20       55.04      0.75 o 
   2   3   5      308.15      280.51      3.79 o 
   3   3   5        0.04       -0.01      0.12 o 
   4   3   5       73.75       66.11      0.70 o 
   5   3   5       26.28       29.19      0.42 o 
   6   3   5       34.82       39.95      0.90 o 
   7   3   5        9.61        7.56      0.52 o 
   8   3   5        1.14        3.06      1.55 o 
   9   3   5       80.33       78.68      1.44 o 
  10   3   5       58.06       53.71      1.09 o 
  11   3   5       60.93       65.73      1.32 o 
  12   3   5       30.77       31.12      0.76 o 
  13   3   5        1.68        2.10      0.28 o 
  14   3   5       56.95       56.09      1.92 o 
 -15   4   5        2.51        1.13      0.45 o 
 -14   4   5       27.21       32.91      0.84 o 
 -13   4   5       71.53       66.72      1.34 o 
 -12   4   5       47.73       46.83      0.94 o 
 -11   4   5        3.20        3.71      0.37 o 
 -10   4   5        0.05        0.89      0.52 o 
  -9   4   5      123.13      114.22      1.72 o 
  -8   4   5        4.17        3.93      0.42 o 
  -7   4   5      608.15      603.18     10.02 o 
  -6   4   5       35.40       30.70      0.84 o 
  -5   4   5       29.74       34.53      0.55 o 
  -4   4   5      129.93      127.61      1.53 o 
  -3   4   5      352.08      341.86      4.33 o 
  -2   4   5      577.03      586.59      8.32 o 
  -1   4   5      276.01      294.07      3.57 o 
   0   4   5        6.15        6.98      0.28 o 
   1   4   5       85.77       78.96      1.03 o 
   2   4   5       66.26       66.90      0.87 o 
   3   4   5      341.96      332.13      3.90 o 
   4   4   5        0.24        0.57      0.19 o 
   5   4   5        9.73        7.15      0.27 o 
   6   4   5      243.86      234.54      4.49 o 
   7   4   5       68.68       61.85      1.51 o 
   8   4   5       40.78       34.79      0.97 o 
   9   4   5       54.97       58.82      1.27 o 
  10   4   5       77.15       71.07      1.63 o 
  11   4   5      123.23      130.14      2.98 o 
  12   4   5      113.93      113.89      2.04 o 
  13   4   5        9.06        7.88      0.58 o 
  14   4   5       36.84       38.64      1.69 o 
 -15   5   5        3.62        4.61      0.80 o 
 -14   5   5        4.37        4.24      0.50 o 
 -13   5   5       18.09       21.07      0.81 o 
 -12   5   5       27.02       29.27      0.82 o 
 -11   5   5       15.01       13.49      0.59 o 
 -10   5   5      108.36      104.65      1.66 o 
  -9   5   5        0.50        0.62      0.31 o 
  -8   5   5       36.94       35.54      1.10 o 
  -7   5   5      155.08      160.88      2.90 o 
  -6   5   5      335.81      333.43      4.27 o 
  -5   5   5      946.34      927.41     18.66 o 
  -4   5   5      348.92      388.74      5.08 o 
  -3   5   5        2.77        3.69      0.29 o 
  -2   5   5      174.09      156.93      1.98 o 
  -1   5   5      124.42      106.13      1.26 o 
   0   5   5       39.77       37.31      0.57 o 
   1   5   5      655.17      657.63      9.34 o 
   2   5   5      372.88      383.92      4.95 o 
   3   5   5        5.35        5.02      0.25 o 
   4   5   5      159.06      158.87      1.86 o 
   5   5   5      125.25      118.21      2.53 o 
   6   5   5        0.78        1.80      0.86 o 
   7   5   5       25.81       28.61      0.92 o 
   8   5   5       93.24       89.23      1.99 o 
   9   5   5        6.23        4.14      0.84 o 
  10   5   5       49.48       47.65      1.26 o 
  11   5   5       10.66        9.03      0.66 o 
  12   5   5      153.83      166.14      3.52 o 
  13   5   5        4.00        2.33      0.71 o 
 -14   6   5        2.36        2.89      0.46 o 
 -13   6   5        9.85        9.48      0.55 o 
 -12   6   5       14.62       19.10      0.76 o 
 -11   6   5       54.87       58.97      1.29 o 
 -10   6   5       41.43       38.75      1.02 o 
  -9   6   5        6.58        7.72      0.54 o 
  -8   6   5       55.00       54.14      1.33 o 
  -7   6   5      322.71      320.62      5.61 o 
  -6   6   5       13.63       12.41      0.73 o 
  -5   6   5      534.34      499.50      7.51 o 
  -4   6   5       11.58       14.64      0.45 o 
  -3   6   5        0.05        0.17      0.21 o 
  -2   6   5       22.77       26.49      0.55 o 
  -1   6   5      100.71       98.17      1.37 o 
   0   6   5       36.73       37.74      0.61 o 
   1   6   5      451.08      469.11      6.66 o 
   2   6   5      626.58      573.71      8.24 o 
   3   6   5       58.41       61.90      0.85 o 
   4   6   5      177.79      179.33      2.21 o 
   5   6   5        6.38        7.13      0.40 o 
   6   6   5        0.59        0.40      0.37 o 
   7   6   5        1.90        2.32      0.47 o 
   8   6   5        3.64        1.71      0.46 o 
   9   6   5        0.73        0.08      0.37 o 
  10   6   5        0.23       -0.48      0.48 o 
  11   6   5        0.00       -0.04      0.35 o 
  12   6   5       26.66       25.17      1.06 o 
 -13   7   5        8.76        8.93      0.61 o 
 -12   7   5       13.83       13.72      0.66 o 
 -11   7   5        4.42        3.23      0.48 o 
 -10   7   5      490.46      498.70      8.74 o 
  -9   7   5       28.54       33.17      1.02 o 
  -8   7   5       10.27        9.31      0.57 o 
  -7   7   5       23.69       23.90      0.86 o 
  -6   7   5       14.44       16.18      0.77 o 
  -5   7   5       31.33       27.09      0.84 o 
  -4   7   5       32.52       29.53      0.49 o 
  -3   7   5       54.66       55.96      0.82 o 
  -2   7   5       15.08       16.33      0.41 o 
  -1   7   5       21.21       18.99      0.44 o 
   0   7   5      109.98      104.72      1.52 o 
   1   7   5      161.28      145.97      2.09 o 
   2   7   5      114.96      110.33      1.54 o 
   3   7   5        0.32        0.80      0.20 o 
   4   7   5       57.69       61.33      1.40 o 
   5   7   5        0.59        0.40      0.09 o 
   6   7   5        8.20       13.74      0.85 o 
   7   7   5        2.51        2.64      0.69 o 
   8   7   5        6.97        7.88      0.71 o 
   9   7   5        2.53        2.65      0.63 o 
  10   7   5        8.38        9.56      0.77 o 
  11   7   5        0.42        0.99      0.52 o 
  12   7   5        0.06        0.17      0.54 o 
 -12   8   5       16.50       16.83      0.85 o 
 -11   8   5       37.10       33.12      1.08 o 
 -10   8   5        1.31        0.26      0.43 o 
  -9   8   5        7.46        8.61      0.66 o 
  -8   8   5        8.16        9.76      0.72 o 
  -7   8   5       35.40       36.97      0.98 o 
  -6   8   5        0.08        0.10      0.34 o 
  -5   8   5       26.71       28.90      1.69 o 
  -4   8   5        0.09        0.23      0.40 o 
  -3   8   5        3.10        2.81      0.66 o 
  -2   8   5        9.17        7.18      0.63 o 
  -1   8   5        6.06        6.45      0.38 o 
   0   8   5      117.95      105.57      1.49 o 
   1   8   5       13.05       10.13      0.39 o 
   2   8   5       45.81       41.85      0.88 o 
   3   8   5      231.12      224.99      3.09 o 
   4   8   5        8.75        8.65      0.36 o 
   5   8   5        0.63        0.65      0.12 o 
   6   8   5       14.54       14.64      0.90 o 
   7   8   5      114.02      125.05      3.07 o 
   8   8   5       12.55       10.41      0.94 o 
   9   8   5        0.03       -0.19      0.54 o 
  10   8   5       16.04       21.38      1.11 o 
 -10   9   5        0.73        0.74      0.53 o 
  -9   9   5       22.00       22.14      0.97 o 
  -8   9   5       63.05       62.13      1.41 o 
  -7   9   5        1.55        2.35      0.59 o 
  -6   9   5        0.04        0.43      0.41 o 
  -5   9   5       33.20       32.40      1.23 o 
  -4   9   5       20.31       16.73      1.01 o 
  -3   9   5        2.76        1.89      0.55 o 
  -2   9   5       37.34       37.14      1.23 o 
  -1   9   5       74.59       76.46      4.36 o 
   0   9   5       16.48       15.42      0.82 o 
   1   9   5        1.47        1.02      0.32 o 
   2   9   5        1.80        1.27      0.25 o 
   3   9   5        0.05        0.76      0.33 o 
   4   9   5        0.01       -0.10      0.16 o 
   5   9   5        3.25        3.00      0.60 o 
   6   9   5       18.19       21.09      1.34 o 
   7   9   5        0.01       -0.12      0.52 o 
   8   9   5       21.95       20.33      1.11 o 
   9   9   5        3.82        4.31      1.02 o 
  -8  10   5        5.32        5.15      0.71 o 
  -7  10   5        8.75        8.91      0.77 o 
  -6  10   5        0.01        0.13      0.46 o 
  -5  10   5        0.16        0.42      0.43 o 
  -4  10   5        1.17        1.16      0.63 o 
  -3  10   5        0.64        0.29      0.46 o 
  -2  10   5        7.01        5.39      0.69 o 
  -1  10   5        0.41        0.08      0.45 o 
   0  10   5        8.26        6.44      0.68 o 
   1  10   5       38.96       35.83      1.23 o 
   2  10   5        7.73        7.73      0.50 o 
   3  10   5        5.51        4.81      0.43 o 
   4  10   5        1.57        0.86      0.29 o 
   5  10   5       36.83       38.45      1.75 o 
   6  10   5       25.56       26.85      1.34 o 
   7  10   5        1.98        0.63      0.64 o 
  -6  11   5       11.46       14.90      1.03 o 
  -5  11   5        4.89        4.35      0.69 o 
  -4  11   5        2.65        3.52      0.67 o 
  -3  11   5       11.93        9.53      0.89 o 
  -2  11   5       27.22       25.98      1.32 o 
  -1  11   5       23.75       25.16      1.22 o 
   0  11   5        2.32        1.69      0.59 o 
   1  11   5       26.44       27.83      1.49 o 
   2  11   5       24.74       21.45      1.17 o 
   3  11   5        7.22        6.75      0.62 o 
   4  11   5        0.28        1.07      1.04 o 
 -15   0   6       24.83       23.65      2.97 o 
 -14   0   6        6.87        4.19      0.60 o 
 -13   0   6       18.50       16.00      0.55 o 
 -12   0   6       78.22       73.74      1.73 o 
 -11   0   6      134.73      105.29      4.18 o 
 -10   0   6      684.86      642.90     15.50 o 
  -9   0   6      208.02      203.40      6.51 o 
  -8   0   6      114.14      123.93      2.84 o 
  -7   0   6       37.51       34.98      1.34 o 
  -6   0   6      181.74      182.08      3.55 o 
  -5   0   6      157.89      151.04      2.84 o 
  -4   0   6       86.35       78.86      1.74 o 
  -3   0   6      161.04      158.68      2.86 o 
  -2   0   6      134.20      144.48      2.83 o 
  -1   0   6      979.36     1069.02     56.57 o 
   0   0   6      272.97      304.08      5.65 o 
   1   0   6        0.13       -0.16      0.21 o 
   2   0   6        6.18        3.06      0.46 o 
   3   0   6       19.68       22.43      0.59 o 
   4   0   6       51.38       54.59      1.05 o 
   5   0   6      230.22      236.42      4.21 o 
   6   0   6       24.44       28.79      0.56 o 
   7   0   6        5.17        4.73      0.25 o 
   8   0   6      110.26      107.92      1.43 o 
   9   0   6      141.33      123.52      2.34 o 
  10   0   6        1.86        1.65      0.25 o 
  11   0   6      115.39      117.50      4.17 o 
  12   0   6        1.66        0.48      0.75 o 
  13   0   6       78.74       86.37      3.65 o 
 -15   1   6        5.49        6.92      1.32 o 
 -14   1   6        0.06        0.14      0.26 o 
 -13   1   6        4.52        5.53      0.25 o 
 -12   1   6       30.87       27.10      0.68 o 
 -11   1   6        6.23        5.07      0.59 o 
 -10   1   6        3.16        3.15      0.39 o 
  -9   1   6       32.15       30.05      1.13 o 
  -8   1   6      244.03      253.23      4.74 o 
  -7   1   6      146.09      141.92      2.97 o 
  -6   1   6        6.09        7.44      0.53 o 
  -5   1   6       99.80      102.98      1.55 o 
  -4   1   6       14.21       14.64      0.51 o 
  -3   1   6        8.59        8.27      0.36 o 
  -2   1   6        1.60        3.48      0.26 o 
  -1   1   6       51.92       52.30      0.85 o 
   0   1   6      107.67      119.76      1.56 o 
   1   1   6      108.52      105.75      1.35 o 
   2   1   6       85.55       90.89      1.09 o 
   3   1   6        0.31        0.22      0.25 o 
   4   1   6       68.30       65.69      0.87 o 
   5   1   6      158.62      165.41      2.35 o 
   6   1   6       82.91       85.90      1.15 o 
   7   1   6       48.16       46.28      0.61 o 
   8   1   6       59.83       55.64      1.04 o 
   9   1   6        4.89        3.51      0.14 o 
  10   1   6       11.88       12.38      0.37 o 
  11   1   6       30.39       32.40      0.60 o 
  12   1   6        4.35        3.98      0.89 o 
  13   1   6       10.99       13.74      1.95 o 
 -15   2   6        8.46        9.74      0.77 o 
 -14   2   6        4.51        2.64      0.49 o 
 -13   2   6        0.26        0.77      0.46 o 
 -12   2   6        5.16        6.91      0.56 o 
 -11   2   6       42.95       35.12      0.87 o 
 -10   2   6      128.51      121.41      1.82 o 
  -9   2   6        1.45        1.30      0.29 o 
  -8   2   6       42.68       40.38      1.13 o 
  -7   2   6      156.72      155.19      3.84 o 
  -6   2   6        2.19        4.96      1.42 o 
  -5   2   6      305.04      290.57      5.02 o 
  -4   2   6       78.71       82.04      1.48 o 
  -3   2   6      303.35      307.18      5.00 o 
  -2   2   6      288.02      291.60      5.56 o 
  -1   2   6        0.49        0.84      0.36 o 
   0   2   6       13.67       11.12      0.39 o 
   1   2   6       31.13       32.78      0.93 o 
   2   2   6      116.33      109.16      2.06 o 
   3   2   6       16.84       12.46      0.28 o 
   4   2   6      245.12      251.91      3.31 o 
   5   2   6       22.09       23.94      0.57 o 
   6   2   6       15.09       17.41      0.54 o 
   7   2   6       30.32       25.02      0.51 o 
   8   2   6       85.30       84.97      1.42 o 
   9   2   6       29.75       30.12      0.87 o 
  10   2   6       21.75       19.46      0.59 o 
  11   2   6      264.57      258.12      4.03 o 
  12   2   6       23.32       23.31      1.26 o 
  13   2   6       18.86       21.57      1.53 o 
 -15   3   6       25.35       27.04      0.95 o 
 -14   3   6       27.30       30.24      0.93 o 
 -13   3   6       22.23       23.00      0.69 o 
 -12   3   6        4.68        6.00      0.46 o 
 -11   3   6       26.90       25.42      0.77 o 
 -10   3   6        0.71        0.59      0.11 o 
  -9   3   6        2.17        1.98      0.19 o 
  -8   3   6       69.90       71.67      2.13 o 
  -7   3   6      172.79      159.57      3.14 o 
  -6   3   6      214.91      217.26      4.51 o 
  -5   3   6     1565.39     1544.49     49.65 o 
  -4   3   6       49.79       45.87      1.91 o 
  -3   3   6       32.75       31.76      0.91 o 
  -2   3   6       82.19       88.21      1.86 o 
  -1   3   6       25.81       22.70      0.70 o 
   0   3   6      102.74      110.68      1.77 o 
   1   3   6       32.84       28.75      0.64 o 
   2   3   6        0.09        0.16      0.18 o 
   3   3   6      220.68      213.62      3.10 o 
   4   3   6       18.57       21.26      0.55 o 
   5   3   6        1.32        1.47      0.14 o 
   6   3   6      167.71      163.71      3.89 o 
   7   3   6      185.92      192.28      3.23 o 
   8   3   6       91.03       88.04      1.58 o 
   9   3   6       26.53       23.38      0.75 o 
  10   3   6        3.13        4.99      0.46 o 
  11   3   6       14.87       14.67      0.53 o 
  12   3   6       99.04       99.45      1.66 o 
  13   3   6        2.13        1.61      0.66 o 
 -14   4   6        4.91        3.39      0.47 o 
 -13   4   6       28.50       26.00      0.86 o 
 -12   4   6        0.00       -0.06      0.28 o 
 -11   4   6       19.90       20.47      0.72 o 
 -10   4   6      134.81      142.99      2.21 o 
  -9   4   6       21.41       18.61      0.76 o 
  -8   4   6      109.25      102.38      2.39 o 
  -7   4   6        4.24        3.66      0.21 o 
  -6   4   6      196.40      182.05      4.42 o 
  -5   4   6       93.23       89.00      2.49 o 
  -4   4   6      110.70       98.25      2.06 o 
  -3   4   6      604.37      592.64     11.86 o 
  -2   4   6      126.40      123.00      2.75 o 
  -1   4   6       23.32       18.34      0.52 o 
   0   4   6       66.03       66.78      1.85 o 
   1   4   6      311.52      336.90      4.38 o 
   2   4   6      274.42      282.40      3.51 o 
   3   4   6      328.93      322.13      3.99 o 
   4   4   6      179.93      172.66      2.10 o 
   5   4   6        8.41       10.71      0.37 o 
   6   4   6       51.63       57.81      1.42 o 
   7   4   6        4.64        5.72      0.54 o 
   8   4   6        5.23        6.66      0.50 o 
   9   4   6        0.00        0.18      0.29 o 
  10   4   6       13.14       12.56      0.97 o 
  11   4   6       94.65       96.82      2.34 o 
  12   4   6       39.23       41.84      1.04 o 
 -13   5   6        4.22        4.56      0.50 o 
 -12   5   6        0.64        0.41      0.32 o 
 -11   5   6      117.78      121.01      2.22 o 
 -10   5   6       17.55       17.32      0.72 o 
  -9   5   6       10.94       11.02      0.57 o 
  -8   5   6        1.10        1.95      0.44 o 
  -7   5   6        0.51        0.51      0.35 o 
  -6   5   6      370.51      373.94      8.31 o 
  -5   5   6      118.32      113.35      2.31 o 
  -4   5   6       43.05       39.49      0.72 o 
  -3   5   6       14.28       17.62      0.48 o 
  -2   5   6       10.75       10.78      0.36 o 
  -1   5   6       11.77       12.00      0.55 o 
   0   5   6      167.61      155.46      1.96 o 
   1   5   6      152.07      139.96      1.73 o 
   2   5   6        0.76        0.62      0.23 o 
   3   5   6      354.56      332.57      4.58 o 
   4   5   6       17.37       16.22      0.31 o 
   5   5   6      171.51      173.26      4.25 o 
   6   5   6        5.94        6.07      0.54 o 
   7   5   6        0.16        0.36      0.47 o 
   8   5   6       23.72       26.06      0.91 o 
   9   5   6       21.01       24.64      0.92 o 
  10   5   6       10.32        8.76      0.66 o 
  11   5   6       26.95       25.85      0.94 o 
  12   5   6       11.14       12.05      0.83 o 
 -13   6   6       15.13       16.59      0.71 o 
 -12   6   6       18.14       17.72      0.74 o 
 -11   6   6       18.21       17.71      0.95 o 
 -10   6   6        5.15        3.36      0.50 o 
  -9   6   6       40.59       41.94      1.07 o 
  -8   6   6        5.37        5.76      0.54 o 
  -7   6   6        8.06        9.31      0.58 o 
  -6   6   6       11.17       13.03      0.94 o 
  -5   6   6        0.46        0.79      0.17 o 
  -4   6   6        1.74        1.20      0.24 o 
  -3   6   6       31.77       26.68      0.64 o 
  -2   6   6        0.51        2.70      0.73 o 
  -1   6   6        2.04        2.50      0.30 o 
   0   6   6      113.53      100.69      1.33 o 
   1   6   6      110.32      112.07      1.76 o 
   2   6   6       66.39       64.79      2.24 o 
   3   6   6      251.94      250.06      3.36 o 
   4   6   6       16.91       13.35      0.72 o 
   5   6   6        1.01        1.22      0.20 o 
   6   6   6        1.54        1.33      0.60 o 
   7   6   6        7.43        7.44      0.85 o 
   8   6   6        1.01        0.38      0.47 o 
   9   6   6        1.08        1.43      0.56 o 
  10   6   6        6.32        5.81      0.97 o 
  11   6   6       31.47       42.27      1.52 o 
 -12   7   6       20.67       24.26      1.17 o 
 -11   7   6        2.49        2.81      0.57 o 
 -10   7   6       31.59       33.98      1.06 o 
  -9   7   6        3.14        3.78      0.49 o 
  -8   7   6       41.33       37.97      1.17 o 
  -7   7   6        7.44        8.05      0.68 o 
  -6   7   6      179.57      167.73      3.12 o 
  -5   7   6       54.35       47.92      0.74 o 
  -4   7   6       60.25       51.53      0.91 o 
  -3   7   6        0.20        1.43      0.21 o 
  -2   7   6       34.99       39.10      0.81 o 
  -1   7   6       38.78       38.11      0.67 o 
   0   7   6       78.67       66.83      1.08 o 
   1   7   6       14.89       16.69      0.63 o 
   2   7   6       25.98       21.43      0.66 o 
   3   7   6       16.10       19.50      0.63 o 
   4   7   6       27.60       23.98      0.47 o 
   5   7   6        7.26        7.33      0.51 o 
   6   7   6       63.84       65.54      1.93 o 
   7   7   6        8.45       10.34      0.79 o 
   8   7   6        8.41        9.46      0.77 o 
   9   7   6       63.82       67.20      2.31 o 
  10   7   6       12.69       12.82      1.39 o 
 -10   8   6       38.77       47.72      1.43 o 
  -9   8   6        2.63        2.93      0.57 o 
  -8   8   6        0.36        0.16      0.37 o 
  -7   8   6        2.07        2.60      0.50 o 
  -6   8   6        0.78        1.90      0.45 o 
  -5   8   6        0.07        0.44      0.40 o 
  -4   8   6       17.27       14.00      0.77 o 
  -3   8   6        2.08        1.35      0.22 o 
  -2   8   6        2.47        2.23      0.30 o 
  -1   8   6       10.09        9.06      0.41 o 
   0   8   6        1.46        1.75      0.26 o 
   1   8   6        5.09        3.57      0.30 o 
   2   8   6      115.77      102.06      1.49 o 
   3   8   6       10.34       10.57      0.48 o 
   4   8   6        7.17        6.17      0.26 o 
   5   8   6        9.07        9.81      0.94 o 
   6   8   6       66.45       78.51      2.25 o 
   7   8   6        0.61        1.30      0.56 o 
   8   8   6        6.75        4.77      0.69 o 
   9   8   6        9.54        8.38      1.40 o 
  -9   9   6       61.99       66.79      1.65 o 
  -8   9   6       22.98       24.82      1.01 o 
  -7   9   6       11.02       12.12      0.93 o 
  -6   9   6        2.08        1.48      0.58 o 
  -5   9   6       14.34       16.43      0.88 o 
  -4   9   6        5.40        5.39      0.52 o 
  -3   9   6        9.60        8.39      0.55 o 
  -2   9   6       15.40       15.77      0.49 o 
  -1   9   6        2.22        1.47      0.30 o 
   0   9   6       49.42       47.39      0.97 o 
   1   9   6      210.13      197.90      3.18 o 
   2   9   6       39.64       38.24      0.80 o 
   3   9   6        0.04        0.28      0.20 o 
   4   9   6       16.45       13.81      0.92 o 
   5   9   6        3.41        4.09      0.73 o 
   6   9   6       42.35       48.48      1.66 o 
   7   9   6        4.53        5.58      0.76 o 
  -6  10   6        0.21        0.40      0.50 o 
  -5  10   6        0.40        0.05      0.43 o 
  -4  10   6        2.66        3.39      0.59 o 
  -3  10   6        2.76        2.50      0.57 o 
  -2  10   6        0.13        0.04      0.43 o 
  -1  10   6       19.55       21.55      1.07 o 
   0  10   6        0.10        0.32      0.24 o 
   1  10   6       10.93       14.28      0.53 o 
   2  10   6       15.96       14.63      0.59 o 
   3  10   6        0.09        0.25      0.44 o 
   4  10   6        7.02        9.64      0.89 o 
   5  10   6        0.42        0.04      0.48 o 
 -14   1   7        1.76        1.28      0.32 o 
 -13   1   7        1.36        1.46      0.56 o 
 -12   1   7        7.46        6.93      0.34 o 
 -11   1   7       58.06       54.49      1.07 o 
 -10   1   7        9.71       12.25      0.68 o 
  -9   1   7       12.94       19.01      0.92 o 
  -8   1   7      450.33      440.96      8.65 o 
  -7   1   7      686.67      679.79     14.47 o 
  -6   1   7      170.00      182.48      3.55 o 
  -5   1   7      128.28      124.88      1.94 o 
  -4   1   7      303.37      300.59      4.71 o 
  -3   1   7      993.56     1004.02     18.93 o 
  -2   1   7      150.15      145.09      2.17 o 
  -1   1   7      326.06      316.21      4.49 o 
   0   1   7        0.84        1.21      0.30 o 
   1   1   7        0.78        0.21      0.21 o 
   2   1   7        2.03        2.96      0.31 o 
   3   1   7      114.72      107.61      1.47 o 
   4   1   7      266.66      263.40      3.56 o 
   5   1   7       53.87       49.26      0.84 o 
   6   1   7       78.41       75.04      0.96 o 
   7   1   7        0.06        0.53      0.14 o 
   8   1   7        3.40        3.25      0.15 o 
   9   1   7       64.44       60.19      1.33 o 
  10   1   7        6.98        7.16      0.83 o 
  11   1   7        7.46        7.82      0.90 o 
  12   1   7        2.24        2.67      0.90 o 
 -14   2   7       14.45       15.18      3.07 o 
 -13   2   7        8.36        9.62      0.61 o 
 -12   2   7        0.49        0.70      0.39 o 
 -11   2   7       27.38       26.12      0.91 o 
 -10   2   7       14.00       13.17      0.50 o 
  -9   2   7       59.93       58.61      1.52 o 
  -8   2   7        0.33        0.66      0.45 o 
  -7   2   7        5.52        4.69      0.79 o 
  -6   2   7       78.07       76.65      1.83 o 
  -5   2   7       50.00       53.64      1.26 o 
  -4   2   7      156.45      161.44      2.94 o 
  -3   2   7       29.19       28.31      1.06 o 
  -2   2   7       31.02       32.54      0.88 o 
  -1   2   7       97.58      105.04      2.69 o 
   0   2   7       72.99       81.81      1.61 o 
   1   2   7       36.30       34.33      0.67 o 
   2   2   7       15.42       23.24      0.78 o 
   3   2   7      297.63      283.89      4.67 o 
   4   2   7        7.61        8.60      0.56 o 
   5   2   7       68.27       71.53      1.22 o 
   6   2   7        4.68        4.91      0.26 o 
   7   2   7       27.74       30.05      0.89 o 
   8   2   7       44.80       44.74      0.98 o 
   9   2   7        0.02        0.44      0.21 o 
  10   2   7        2.93        3.31      0.31 o 
  11   2   7       29.86       33.40      2.12 o 
  12   2   7       13.45       15.04      1.32 o 
 -13   3   7       15.82       18.40      0.76 o 
 -12   3   7        4.31        3.25      0.50 o 
 -11   3   7       83.41       81.22      1.83 o 
 -10   3   7        0.00        0.32      0.35 o 
  -9   3   7       57.36       57.51      2.48 o 
  -8   3   7        3.15        2.69      0.58 o 
  -7   3   7        1.21        1.46      0.52 o 
  -6   3   7       24.64       25.53      0.94 o 
  -5   3   7      111.39      111.12      2.54 o 
  -4   3   7       44.66       49.61      1.24 o 
  -3   3   7      115.34      105.17      2.14 o 
  -2   3   7       20.44       19.23      0.70 o 
  -1   3   7      428.91      441.91      8.60 o 
   0   3   7       52.37       50.55      1.53 o 
   1   3   7       11.85       12.15      0.47 o 
   2   3   7       81.86       89.41      1.34 o 
   3   3   7       21.23       19.02      0.56 o 
   4   3   7       89.44       86.36      1.48 o 
   5   3   7       28.32       30.04      0.58 o 
   6   3   7       19.73       21.38      0.65 o 
   7   3   7        0.41        0.53      0.31 o 
   8   3   7        8.11       10.31      0.78 o 
   9   3   7       15.73       14.60      0.64 o 
  10   3   7       97.66       89.03      2.78 o 
  11   3   7        2.37        1.53      0.39 o 
 -13   4   7        0.73        1.35      0.40 o 
 -12   4   7       52.70       56.96      1.81 o 
 -11   4   7       18.03       18.63      0.80 o 
 -10   4   7       49.97       53.98      1.32 o 
  -9   4   7        8.74       10.84      0.66 o 
  -8   4   7        0.07       -0.10      0.13 o 
  -7   4   7        0.94        0.61      0.13 o 
  -6   4   7       10.38        8.38      0.53 o 
  -5   4   7      105.82       96.94      3.26 o 
  -4   4   7       72.77       76.86      1.94 o 
  -3   4   7       49.44       42.28      0.92 o 
  -2   4   7        3.02        2.05      0.26 o 
  -1   4   7       56.33       60.14      1.24 o 
   0   4   7        7.35        6.31      0.36 o 
   1   4   7      210.39      201.11      2.91 o 
   2   4   7      296.91      269.53      3.67 o 
   3   4   7        7.74        6.09      0.30 o 
   4   4   7       61.17       59.21      1.14 o 
   5   4   7      108.37      104.65      1.59 o 
   6   4   7        2.85        2.28      0.15 o 
   7   4   7        3.04        2.24      0.44 o 
   8   4   7        1.87        1.94      0.47 o 
   9   4   7        6.74        6.09      0.57 o 
  10   4   7        5.66        4.69      0.53 o 
  11   4   7        0.47        0.44      0.37 o 
 -12   5   7        0.69        0.00      0.37 o 
 -11   5   7        6.11        5.12      0.52 o 
 -10   5   7       67.98       78.29      2.16 o 
  -9   5   7       16.29       20.30      0.95 o 
  -8   5   7        0.20        0.19      0.37 o 
  -7   5   7       24.33       25.15      0.99 o 
  -6   5   7       31.64       26.99      0.68 o 
  -5   5   7      105.70       93.09      1.77 o 
  -4   5   7       85.27       80.02      1.57 o 
  -3   5   7        5.73        5.69      0.29 o 
  -2   5   7       13.56       12.48      0.47 o 
  -1   5   7        1.10        2.10      0.36 o 
   0   5   7       20.49       24.82      0.52 o 
   1   5   7       48.53       45.24      0.74 o 
   2   5   7       72.29       65.83      2.77 o 
   3   5   7      164.56      167.02      2.29 o 
   4   5   7        0.94        1.48      0.17 o 
   5   5   7        2.67        2.07      0.13 o 
   6   5   7       80.63       91.80      2.67 o 
   7   5   7       10.46       11.26      0.67 o 
   8   5   7       16.16       18.51      0.87 o 
   9   5   7       30.39       30.50      1.00 o 
  10   5   7       10.46       10.65      0.66 o 
 -11   6   7        0.28        0.01      0.41 o 
 -10   6   7       85.20       93.16      1.95 o 
  -9   6   7       21.36       25.66      1.14 o 
  -8   6   7       16.40       18.04      1.46 o 
  -7   6   7        0.36        0.18      0.39 o 
  -6   6   7       15.01       15.16      1.10 o 
  -5   6   7       67.35       68.51      2.11 o 
  -4   6   7       90.22       91.25      1.67 o 
  -3   6   7       52.31       53.80      0.88 o 
  -2   6   7       16.03       14.26      0.47 o 
  -1   6   7       18.61       17.72      0.58 o 
   0   6   7        0.75        0.34      0.22 o 
   1   6   7       69.54       66.10      1.02 o 
   2   6   7      277.13      264.97      3.69 o 
   3   6   7       36.76       33.32      0.59 o 
   4   6   7        1.14        1.78      0.40 o 
   5   6   7        1.49        0.79      0.46 o 
   6   6   7        8.34        9.69      0.70 o 
   7   6   7       26.47       32.11      1.12 o 
   8   6   7       12.39       14.32      1.05 o 
   9   6   7        4.17        3.60      0.80 o 
 -10   7   7        4.22        3.99      0.61 o 
  -9   7   7       62.10       68.29      1.92 o 
  -8   7   7        3.77        3.84      0.60 o 
  -7   7   7        1.20        1.77      0.47 o 
  -6   7   7       56.03       54.78      1.35 o 
  -5   7   7        8.48        9.40      0.68 o 
  -4   7   7       11.47        9.27      0.44 o 
  -3   7   7        0.67        1.09      0.22 o 
  -2   7   7        6.83        7.17      0.54 o 
  -1   7   7       43.37       46.25      0.80 o 
   0   7   7        0.46        0.46      0.22 o 
   1   7   7      218.14      208.01      2.88 o 
   2   7   7      100.24       96.14      1.44 o 
   3   7   7        0.24        0.36      0.17 o 
   4   7   7        2.54        2.23      0.52 o 
   5   7   7        1.51        0.91      0.47 o 
   6   7   7        0.86        0.40      0.59 o 
   7   7   7        0.77       -0.05      0.66 o 
   8   7   7        0.15        0.24      0.65 o 
  -8   8   7        5.92        5.60      1.32 o 
  -7   8   7        3.84        5.19      0.72 o 
  -6   8   7       44.11       52.09      1.68 o 
  -5   8   7        3.16        3.56      0.59 o 
  -4   8   7        6.71        5.43      0.60 o 
  -3   8   7        8.27        7.31      0.48 o 
  -2   8   7        0.38        0.67      0.27 o 
  -1   8   7        5.68        5.18      0.46 o 
   0   8   7       12.78       21.20      0.72 o 
   1   8   7       48.46       41.11      0.92 o 
   2   8   7       85.00       77.01      1.18 o 
   3   8   7        1.53        0.55      0.21 o 
   4   8   7       24.53       26.22      1.11 o 
   5   8   7        1.79        1.39      0.59 o 
   6   8   7        0.01       -0.02      0.49 o 
   7   8   7        1.20        1.98      0.61 o 
  -6   9   7       17.62       23.63      1.22 o 
  -5   9   7       13.56       10.72      0.78 o 
  -4   9   7        1.33        2.10      0.45 o 
  -3   9   7        6.99        5.40      0.54 o 
  -2   9   7        0.02        0.21      0.23 o 
  -1   9   7       13.40       16.46      0.62 o 
   0   9   7       16.50       15.71      0.52 o 
   1   9   7        8.54        5.59      0.35 o 
   2   9   7       17.74       13.38      0.57 o 
   3   9   7       16.27       15.68      1.15 o 
   4   9   7       13.61       13.71      1.11 o 
 -12   0   8        1.34        2.45      0.85 o 
 -11   0   8       15.14       13.80      1.09 o 
 -10   0   8        3.65        4.35      1.13 o 
  -9   0   8        3.01        3.22      1.09 o 
  -8   0   8        0.00        0.97      0.62 o 
  -7   0   8       47.15       52.37      1.98 o 
  -6   0   8       58.04       65.02      2.89 o 
  -5   0   8      188.86      194.94      6.81 o 
  -4   0   8      161.29      166.83      3.75 o 
  -3   0   8        0.13        0.13      0.69 o 
  -2   0   8      647.01      667.30     16.40 o 
  -1   0   8      157.76      153.17      3.27 o 
   0   0   8        0.16        0.97      0.42 o 
   1   0   8       58.67       58.22      1.91 o 
   2   0   8      120.52      129.57      2.84 o 
   3   0   8        7.56        6.78      0.55 o 
   4   0   8      170.68      153.86      2.93 o 
   5   0   8        0.05        0.47      0.29 o 
   6   0   8        2.34        1.82      0.26 o 
   7   0   8       25.94       22.72      0.75 o 
   8   0   8        4.97        5.01      1.11 o 
   9   0   8       25.38       25.48      3.04 o 
  10   0   8       80.69       81.95      3.74 o 
 -12   1   8       15.51       16.94      0.80 o 
 -11   1   8        5.65        5.46      0.73 o 
 -10   1   8        0.69        0.38      0.47 o 
  -9   1   8       16.88       17.83      0.98 o 
  -8   1   8       89.22       89.53      2.85 o 
  -7   1   8       71.77       67.44      2.05 o 
  -6   1   8       91.38       89.10      2.68 o 
  -5   1   8       42.55       40.51      1.02 o 
  -4   1   8       30.44       34.15      0.90 o 
  -3   1   8       10.88       10.17      0.57 o 
  -2   1   8        0.37        0.76      0.37 o 
  -1   1   8        6.36        7.31      0.44 o 
   0   1   8       35.67       37.62      0.85 o 
   1   1   8       51.56       50.38      0.93 o 
   2   1   8       30.58       29.57      0.67 o 
   3   1   8      119.00      116.58      1.83 o 
   4   1   8       23.62       26.79      0.57 o 
   5   1   8       56.75       58.24      0.88 o 
   6   1   8       43.14       45.45      0.65 o 
   7   1   8        0.07        0.04      0.20 o 
   8   1   8       22.88       22.67      0.55 o 
   9   1   8       21.90       22.27      1.28 o 
  10   1   8        3.93        2.37      0.75 o 
 -12   2   8        0.75        0.29      0.35 o 
 -11   2   8        0.30        0.40      0.34 o 
 -10   2   8       26.24       27.51      1.50 o 
  -9   2   8       13.64       18.54      1.00 o 
  -8   2   8        3.88        5.17      0.83 o 
  -7   2   8      111.58      108.95      3.10 o 
  -6   2   8       16.95       20.48      1.08 o 
  -5   2   8        1.20        0.79      0.42 o 
  -4   2   8        8.85        9.75      0.64 o 
  -3   2   8        6.91        6.92      0.57 o 
  -2   2   8      156.11      157.32      3.36 o 
  -1   2   8       16.55       16.13      0.77 o 
   0   2   8        0.01        0.06      0.36 o 
   1   2   8       49.32       51.95      1.29 o 
   2   2   8       40.63       40.87      1.30 o 
   3   2   8      243.93      239.50      4.16 o 
   4   2   8        0.49        0.16      0.23 o 
   5   2   8       89.02       88.08      1.34 o 
   6   2   8       46.54       40.79      0.77 o 
   7   2   8        1.32        1.19      0.36 o 
   8   2   8        1.49        1.25      0.42 o 
   9   2   8        0.33        0.27      0.33 o 
  10   2   8       20.50       21.57      1.55 o 
 -12   3   8        6.69        7.24      0.74 o 
 -11   3   8        1.10        0.69      0.40 o 
 -10   3   8        0.22        0.56      0.65 o 
  -9   3   8       80.14       82.18      3.49 o 
  -8   3   8      208.54      209.63      6.38 o 
  -7   3   8       48.13       50.16      1.73 o 
  -6   3   8       30.14       32.16      1.41 o 
  -5   3   8       28.24       27.14      1.01 o 
  -4   3   8        0.11        0.11      0.35 o 
  -3   3   8        6.41        5.92      0.62 o 
  -2   3   8        0.77        0.86      0.36 o 
  -1   3   8       41.86       40.30      1.16 o 
   0   3   8       20.70       19.70      1.34 o 
   1   3   8       55.00       49.63      1.03 o 
   2   3   8       13.19       11.53      0.66 o 
   3   3   8      524.74      513.76      8.86 o 
   4   3   8        0.21        0.29      0.30 o 
   5   3   8        4.20        5.25      0.40 o 
   6   3   8       90.48       95.12      2.03 o 
   7   3   8       15.06       16.31      0.77 o 
   8   3   8       11.94       11.96      1.00 o 
   9   3   8       14.19       12.55      0.61 o 
 -11   4   8       35.78       35.04      1.00 o 
 -10   4   8        1.90        1.86      0.59 o 
  -9   4   8       12.68       17.32      1.12 o 
  -8   4   8       12.48       15.00      1.98 o 
  -7   4   8       41.39       38.40      1.63 o 
  -6   4   8       47.28       49.87      2.20 o 
  -5   4   8      136.09      131.19      3.42 o 
  -4   4   8       95.17       91.07      3.06 o 
  -3   4   8        9.66       11.98      0.58 o 
  -2   4   8        6.02        7.92      0.47 o 
  -1   4   8       93.29       91.36      2.15 o 
   0   4   8       20.47       26.15      0.79 o 
   1   4   8       22.08       24.88      0.74 o 
   2   4   8       10.83       10.99      0.44 o 
   3   4   8      122.39      116.72      1.60 o 
   4   4   8       10.76       12.96      2.41 o 
   5   4   8       12.62       12.49      0.85 o 
   6   4   8       66.24       62.36      1.61 o 
   7   4   8        1.47        2.74      0.54 o 
   8   4   8        0.58        0.85      0.53 o 
   9   4   8       14.61       13.47      1.01 o 
 -10   5   8       41.17       45.80      1.87 o 
  -9   5   8       29.75       31.48      1.25 o 
  -8   5   8       24.93       25.54      1.22 o 
  -7   5   8        1.41        1.53      0.45 o 
  -6   5   8        1.30        1.89      0.20 o 
  -5   5   8       21.08       20.61      1.05 o 
  -4   5   8      130.56      120.88      3.61 o 
  -3   5   8       38.44       31.99      0.75 o 
  -2   5   8       38.18       39.40      0.89 o 
  -1   5   8        6.58        5.98      0.44 o 
   0   5   8       13.79       10.96      0.47 o 
   1   5   8        1.74        1.44      0.26 o 
   2   5   8       18.43       18.10      0.89 o 
   3   5   8       56.44       49.42      0.75 o 
   4   5   8       21.13       20.93      0.85 o 
   5   5   8        0.03       -0.15      0.41 o 
   6   5   8        5.27        4.75      0.67 o 
   7   5   8        9.72       11.47      0.82 o 
   8   5   8        0.13       -0.01      0.57 o 
  -9   6   8       48.80       53.22      3.11 o 
  -8   6   8        9.30       10.07      0.95 o 
  -7   6   8        2.01        2.00      0.61 o 
  -6   6   8        1.40        2.89      0.55 o 
  -5   6   8        8.42        5.78      0.67 o 
  -4   6   8       27.96       27.85      0.66 o 
  -3   6   8        2.26        1.10      0.33 o 
  -2   6   8        0.17        0.48      0.22 o 
  -1   6   8       57.70       61.14      1.06 o 
   0   6   8       11.50       14.93      0.46 o 
   1   6   8       48.65       49.77      0.94 o 
   2   6   8        7.39        7.68      0.45 o 
   3   6   8        0.54        0.82      0.23 o 
   4   6   8        0.06        0.23      0.53 o 
   5   6   8        1.11        1.16      1.02 o 
   6   6   8       29.27       35.31      1.87 o 
   7   6   8        1.46        1.61      0.61 o 
  -8   7   8        4.66        4.10      0.78 o 
  -7   7   8        1.86        2.83      0.63 o 
  -6   7   8       18.07       22.47      1.17 o 
  -5   7   8        0.02       -0.02      0.42 o 
  -4   7   8       81.21       83.35      2.86 o 
  -3   7   8        2.82        3.91      0.37 o 
  -2   7   8        0.60        0.52      0.24 o 
  -1   7   8        0.13        0.18      0.39 o 
   0   7   8        0.43        0.36      0.26 o 
   1   7   8       33.16       29.90      0.84 o 
   2   7   8       15.70       20.56      0.61 o 
   3   7   8        0.00       -0.18      0.76 o 
   4   7   8       38.16       46.97      2.50 o 
   5   7   8       46.78       48.44      2.05 o 
  -5   8   8       28.79       27.49      1.69 o 
  -4   8   8        5.27        3.60      0.52 o 
  -3   8   8        7.15        6.62      0.55 o 
  -2   8   8        0.04        0.28      0.25 o 
  -1   8   8        0.72        0.54      0.27 o 
   0   8   8        6.48        6.78      0.55 o 
   1   8   8       44.71       46.75      1.28 o 
   2   8   8       52.79       51.95      1.75 o 
   3   8   8        9.71        8.11      0.87 o 
 -10   1   9        0.14        0.11      0.58 o 
  -9   1   9       19.63       18.12      2.23 o 
  -8   1   9       18.42       16.73      1.12 o 
  -7   1   9      108.55      110.19      2.65 o 
  -6   1   9        0.72        0.98      0.53 o 
  -5   1   9       88.63       91.47      2.35 o 
  -4   1   9        5.02        5.19      0.55 o 
  -3   1   9       53.57       55.22      1.24 o 
  -2   1   9       53.24       56.06      1.13 o 
  -1   1   9       24.07       22.13      0.77 o 
   0   1   9       79.47       84.54      1.47 o 
   1   1   9       28.02       27.69      0.78 o 
   2   1   9       60.39       64.66      1.22 o 
   3   1   9      272.67      254.67      4.08 o 
   4   1   9      196.27      198.31      3.20 o 
   5   1   9       11.60       10.13      0.38 o 
   6   1   9       42.11       38.58      1.15 o 
   7   1   9        6.12        7.86      0.62 o 
   8   1   9        2.11        2.18      1.02 o 
 -10   2   9       13.67       16.82      1.07 o 
  -9   2   9        0.04        0.10      0.50 o 
  -8   2   9       39.36       40.11      1.63 o 
  -7   2   9       50.43       45.79      1.74 o 
  -6   2   9       99.37      106.40      3.26 o 
  -5   2   9       13.44       11.92      0.85 o 
  -4   2   9      106.49      112.60      3.61 o 
  -3   2   9        1.79        1.22      0.46 o 
  -2   2   9        5.50        4.80      0.55 o 
  -1   2   9       11.63       13.12      0.68 o 
   0   2   9        0.02       -0.03      0.32 o 
   1   2   9       23.61       23.96      0.81 o 
   2   2   9       32.23       27.60      1.05 o 
   3   2   9       30.40       28.14      1.01 o 
   4   2   9        4.56        5.54      0.51 o 
   5   2   9       15.76       14.97      0.80 o 
   6   2   9       23.61       25.39      0.96 o 
   7   2   9        0.24        0.59      0.29 o 
  -9   3   9       91.80       96.92      4.52 o 
  -8   3   9        5.01        6.95      0.94 o 
  -7   3   9       50.77       53.00      1.87 o 
  -6   3   9        1.82        2.71      0.60 o 
  -5   3   9        1.04        0.41      0.45 o 
  -4   3   9      148.83      150.57      3.96 o 
  -3   3   9       40.44       40.58      1.46 o 
  -2   3   9      112.25      116.90      2.60 o 
  -1   3   9        0.06       -0.15      0.39 o 
   0   3   9       15.71       18.87      0.68 o 
   1   3   9       68.23       66.12      1.42 o 
   2   3   9        0.19        0.37      0.42 o 
   3   3   9       12.64       12.94      0.58 o 
   4   3   9       25.77       25.95      1.19 o 
   5   3   9       70.04       70.72      1.88 o 
   6   3   9       24.52       27.57      1.00 o 
   7   3   9       13.58       13.90      0.69 o 
  -8   4   9        4.64        2.65      1.23 o 
  -7   4   9       15.03       14.61      1.07 o 
  -6   4   9        0.37        1.09      0.33 o 
  -5   4   9        2.69        1.89      0.38 o 
  -4   4   9        2.03        1.93      0.42 o 
  -3   4   9        3.22        3.08      0.35 o 
  -2   4   9       18.80       15.70      0.63 o 
  -1   4   9        0.32        0.98      0.41 o 
   0   4   9       57.28       58.54      1.59 o 
   1   4   9        2.04        0.91      0.54 o 
   2   4   9       12.15        9.85      0.41 o 
   3   4   9        3.33        4.08      0.68 o 
   4   4   9       15.71       17.75      1.14 o 
   5   4   9        1.58        0.52      0.54 o 
   6   4   9        0.90        0.04      0.39 o 
  -7   5   9       29.58       32.96      1.44 o 
  -6   5   9        7.78        9.57      0.82 o 
  -5   5   9        3.33        4.47      0.54 o 
  -4   5   9       38.54       43.59      1.14 o 
  -3   5   9        2.59        2.13      0.41 o 
  -2   5   9       39.63       44.90      1.13 o 
  -1   5   9        3.83        3.55      0.54 o 
   0   5   9        1.15        1.46      0.32 o 
   1   5   9       50.13       51.33      1.36 o 
   2   5   9       57.19       61.93      1.21 o 
   3   5   9        0.44        0.09      0.50 o 
   4   5   9        3.41        4.89      1.14 o 
   5   5   9        2.35        1.53      0.79 o 
  -6   6   9        0.24        0.66      0.70 o 
  -5   6   9       17.12       17.41      0.88 o 
  -4   6   9        5.62        3.23      0.66 o 
  -3   6   9        0.20        0.92      0.43 o 
  -2   6   9        1.15        1.87      0.37 o 
  -1   6   9       18.56       20.37      0.73 o 
   0   6   9        8.04        9.24      0.47 o 
   1   6   9        0.02       -0.08      0.23 o 
   2   6   9        0.54        0.80      0.91 o 
   3   6   9       70.32       76.17      2.62 o 
  -7   0  10       17.22       16.89      1.90 o 
  -6   0  10       14.52       12.36      1.95 o 
  -5   0  10        3.53        3.36      0.77 o 
  -4   0  10      215.70      226.01      8.88 o 
  -3   0  10       23.03       25.84      2.72 o 
  -2   0  10        9.42       10.43      1.44 o 
  -1   0  10        1.36        1.17      0.47 o 
   0   0  10       15.23       18.56      0.99 o 
   1   0  10       10.47       11.55      0.73 o 
   2   0  10       32.44       37.81      1.33 o 
   3   0  10      175.33      162.40      3.90 o 
   4   0  10       36.03       35.56      1.21 o 
  -6   1  10        6.26        5.39      0.84 o 
  -5   1  10        0.51        0.39      0.53 o 
  -4   1  10        2.41        3.67      0.71 o 
  -3   1  10        4.17        4.29      0.83 o 
  -2   1  10        3.31        3.71      0.58 o 
  -1   1  10        3.14        4.25      0.45 o 
   0   1  10        8.27        8.10      0.48 o 
   1   1  10        1.41        1.56      0.34 o 
   2   1  10        0.54        0.31      0.26 o 
   3   1  10       76.76       71.54      1.33 o 
   4   1  10       30.16       26.23      0.89 o 
  -6   2  10        2.00        2.49      0.73 o 
  -5   2  10        0.78        1.31      0.54 o 
  -4   2  10        0.81        1.36      0.52 o 
  -3   2  10        1.21        1.50      0.52 o 
  -2   2  10        9.26        9.73      0.82 o 
  -1   2  10        9.28        9.14      0.67 o 
   0   2  10       27.85       29.36      1.22 o 
   1   2  10       24.72       24.15      0.88 o 
   2   2  10       57.17       61.53      1.59 o 
   3   2  10        5.33        3.44      1.41 o 
  -5   3  10       15.60       14.97      1.51 o 
  -4   3  10        0.71        0.62      0.56 o 
  -3   3  10        0.68        0.46      0.47 o 
  -2   3  10       17.34       16.98      1.17 o 
  -1   3  10        2.63        2.63      0.55 o 
   0   3  10       10.18       11.58      0.72 o 
   1   3  10        0.41        0.19      0.42 o 
   2   3  10        0.02        0.27      0.44 o 
  -3   4  10        3.25        5.89      0.68 o 
  -2   4  10       20.81       21.10      1.63 o 
  -1   4  10       34.44       38.01      1.20 o 
   0   4  10       10.27        9.90      0.69 o 
                                                 
